# Supplementary material for: Spatiotemporal evolution of SARS-CoV-2 in the Bangkok metropolitan region, Thailand, 2020–2022: implications for future outbreak preparedness
Source: Microb Genom. 2023 Dec 20;9(12):001170. doi: 10.1099/mgen.0.001170 (PMC10763513; doi:10.1099/mgen.0.001170)
Supplement: Supplementary material 1 [file mgen-9-1170-s001.xlsx]

## Sheet: Supplementary Table 1
Accession.ID	Virus.name	Passage.details.history	Collection.date	Pango.lineage	Continent	Country	Thailand.or.not	Thai.province	Region
EPI_ISL_10014655	hCoV-19/England/PHEC-YYNCUYU/2022	Original	2022-01-08	BA.1	Europe	United Kingdom	Non-Thailand	NA	Europe
EPI_ISL_1001676	hCoV-19/Switzerland/SO-ETHZ-461084/2021	Original	2021-01-18	B.1.160.12	Europe	Switzerland	Non-Thailand	NA	Europe
EPI_ISL_10016835	hCoV-19/Turkey/HSGM-G949/2022	Orginal	2022-02-08	BA.1	Europe	Turkey	Non-Thailand	NA	Europe
EPI_ISL_10018411	hCoV-19/Germany/SN-RKI-I-526152/2022	Original	2022-01-31	BA.1.1	Europe	Germany	Non-Thailand	NA	Europe
EPI_ISL_10020543	hCoV-19/Germany/BY-RKI-I-527502/2022	Original	2022-01-18	BA.1.17.2	Europe	Germany	Non-Thailand	NA	Europe
EPI_ISL_10020557	hCoV-19/Germany/BY-RKI-I-527517/2022	Original	2022-01-18	BA.1.17.2	Europe	Germany	Non-Thailand	NA	Europe
EPI_ISL_10021212	hCoV-19/France/IDF-CERBAHC-01832216/2022	Original	2022-01-24	BA.1.1	Europe	France	Non-Thailand	NA	Europe
EPI_ISL_10025453	hCoV-19/Germany/ST-RKI-I-534492/2022	Original	2022-01-20	BA.2	Europe	Germany	Non-Thailand	NA	Europe
EPI_ISL_10031459	hCoV-19/Germany/SL-RKI-I-542202/2022	Original	2022-02-03	BA.1.16	Europe	Germany	Non-Thailand	NA	Europe
EPI_ISL_10046216	hCoV-19/South Korea/KDCA29163/2022	Original	2022-01-15	BA.1.1	Asia	South Korea	Non-Thailand	NA	Asia
EPI_ISL_10059947	hCoV-19/England/LSPA-366966E/2022	Original	2022-02-09	BA.1	Europe	United Kingdom	Non-Thailand	NA	Europe
EPI_ISL_10062802	hCoV-19/Thailand/TUC-L22-26218/2022	Original	2022-02-03	BA.2.9	Asia	Thailand	Thailand	Tak	non-BMR
EPI_ISL_10062803	hCoV-19/Thailand/TUC-L22-26239/2022	Original	2022-02-07	B.1.1.529	Asia	Thailand	Thailand	Tak	non-BMR
EPI_ISL_10062804	hCoV-19/Thailand/TUC-L22-26172/2022	Original	2022-02-01	BA.1	Asia	Thailand	Thailand	Tak	non-BMR
EPI_ISL_10062805	hCoV-19/Thailand/TUC-L22-26174/2022	Original	2022-02-01	BA.1	Asia	Thailand	Thailand	Tak	non-BMR
EPI_ISL_10062806	hCoV-19/Thailand/TUC-L22-26182/2022	Original	2022-02-01	BA.1	Asia	Thailand	Thailand	Tak	non-BMR
EPI_ISL_10062807	hCoV-19/Thailand/TUC-L22-26223/2022	Original	2022-02-03	BA.1.1	Asia	Thailand	Thailand	Tak	non-BMR
EPI_ISL_10062808	hCoV-19/Thailand/TUC-L22-26237/2022	Original	2022-02-05	BA.1.17	Asia	Thailand	Thailand	Tak	non-BMR
EPI_ISL_10062831	hCoV-19/Thailand/TUC-L22-26202/2022	Original	2022-02-02	BA.1.1	Asia	Thailand	Thailand	Tak	non-BMR
EPI_ISL_10062832	hCoV-19/Thailand/TUC-L22-26169/2022	Original	2022-02-01	BA.1	Asia	Thailand	Thailand	Tak	non-BMR
EPI_ISL_10062833	hCoV-19/Thailand/TUC-L22-26181/2022	Original	2022-02-01	BA.1	Asia	Thailand	Thailand	Tak	non-BMR
EPI_ISL_10062834	hCoV-19/Thailand/TUC-L22-26159/2022	Original	2022-02-01	BA.1.1	Asia	Thailand	Thailand	Tak	non-BMR
EPI_ISL_10062835	hCoV-19/Thailand/TUC-L22-26161/2022	Original	2022-02-01	BA.1.1	Asia	Thailand	Thailand	Tak	non-BMR
EPI_ISL_10062836	hCoV-19/Thailand/TUC-L22-26175/2022	Original	2022-02-01	BA.1	Asia	Thailand	Thailand	Tak	non-BMR
EPI_ISL_10062837	hCoV-19/Thailand/TUC-L22-26176/2022	Original	2022-02-01	BA.1	Asia	Thailand	Thailand	Tak	non-BMR
EPI_ISL_10062838	hCoV-19/Thailand/TUC-L22-26180/2022	Original	2022-02-01	BA.1	Asia	Thailand	Thailand	Tak	non-BMR
EPI_ISL_10062839	hCoV-19/Thailand/TUC-L22-26179/2022	Original	2022-02-01	BA.1	Asia	Thailand	Thailand	Tak	non-BMR
EPI_ISL_10062840	hCoV-19/Thailand/TUC-L22-26163/2022	Original	2022-02-01	BA.2.9.5	Asia	Thailand	Thailand	Tak	non-BMR
EPI_ISL_10062841	hCoV-19/Thailand/TUC-L22-26155/2022	Original	2022-02-01	BA.2	Asia	Thailand	Thailand	Tak	non-BMR
EPI_ISL_10062842	hCoV-19/Thailand/TUC-L22-26178/2022	Original	2022-02-01	BA.1	Asia	Thailand	Thailand	Tak	non-BMR
EPI_ISL_10062843	hCoV-19/Thailand/TUC-L22-26211/2022	Original	2022-02-03	BA.2	Asia	Thailand	Thailand	Tak	non-BMR
EPI_ISL_10062844	hCoV-19/Thailand/TUC-L22-26177/2022	Original	2022-02-01	BA.1	Asia	Thailand	Thailand	Tak	non-BMR
EPI_ISL_10062845	hCoV-19/Thailand/TUC-L22-26214/2022	Original	2022-02-03	BA.1.1	Asia	Thailand	Thailand	Tak	non-BMR
EPI_ISL_10062846	hCoV-19/Thailand/TUC-L22-26207/2022	Original	2022-02-03	BA.1.1	Asia	Thailand	Thailand	Tak	non-BMR
EPI_ISL_10062847	hCoV-19/Thailand/TUC-L22-26160/2022	Original	2022-02-01	BA.1.1	Asia	Thailand	Thailand	Tak	non-BMR
EPI_ISL_10062848	hCoV-19/Thailand/TUC-L22-26171/2022	Original	2022-02-01	BA.1	Asia	Thailand	Thailand	Tak	non-BMR
EPI_ISL_10062849	hCoV-19/Thailand/TUC-L22-26205/2022	Original	2022-02-03	BA.1.1	Asia	Thailand	Thailand	Tak	non-BMR
EPI_ISL_10062850	hCoV-19/Thailand/TUC-L22-26222/2022	Original	2022-02-03	BA.1.1	Asia	Thailand	Thailand	Tak	non-BMR
EPI_ISL_10062851	hCoV-19/Thailand/TUC-L22-26200/2022	Original	2022-02-02	BA.2.9.5	Asia	Thailand	Thailand	Tak	non-BMR
EPI_ISL_10062852	hCoV-19/Thailand/TUC-L22-26217/2022	Original	2022-02-03	BA.2	Asia	Thailand	Thailand	Tak	non-BMR
EPI_ISL_10062853	hCoV-19/Thailand/TUC-L22-26209/2022	Original	2022-02-03	BA.1.1	Asia	Thailand	Thailand	Tak	non-BMR
EPI_ISL_10062854	hCoV-19/Thailand/TUC-L22-26170/2022	Original	2022-02-01	BA.1	Asia	Thailand	Thailand	Tak	non-BMR
EPI_ISL_10062855	hCoV-19/Thailand/TUC-L22-26173/2022	Original	2022-02-01	BA.1	Asia	Thailand	Thailand	Tak	non-BMR
EPI_ISL_10062856	hCoV-19/Thailand/TUC-L22-26221/2022	Original	2022-02-03	BA.2	Asia	Thailand	Thailand	Tak	non-BMR
EPI_ISL_10062857	hCoV-19/Thailand/TUC-L22-26168/2022	Original	2022-02-01	BA.2	Asia	Thailand	Thailand	Tak	non-BMR
EPI_ISL_10062858	hCoV-19/Thailand/TUC-L22-26219/2022	Original	2022-02-03	BA.2	Asia	Thailand	Thailand	Tak	non-BMR
EPI_ISL_10062859	hCoV-19/Thailand/TUC-L22-26224/2022	Original	2022-02-03	BA.1.1	Asia	Thailand	Thailand	Tak	non-BMR
EPI_ISL_10062860	hCoV-19/Thailand/TUC-L22-26215/2022	Original	2022-02-03	BA.1.1	Asia	Thailand	Thailand	Tak	non-BMR
EPI_ISL_10062861	hCoV-19/Thailand/TUC-L22-26225/2022	Original	2022-02-03	BA.2	Asia	Thailand	Thailand	Tak	non-BMR
EPI_ISL_10062862	hCoV-19/Thailand/TUC-L22-26238/2022	Original	2022-02-07	BA.2.9	Asia	Thailand	Thailand	Tak	non-BMR
EPI_ISL_10062863	hCoV-19/Thailand/TUC-L22-26226/2022	Original	2022-02-03	BA.2	Asia	Thailand	Thailand	Tak	non-BMR
EPI_ISL_10062864	hCoV-19/Thailand/TUC-L22-26190/2022	Original	2022-02-02	BA.2.9	Asia	Thailand	Thailand	Tak	non-BMR
EPI_ISL_10062865	hCoV-19/Thailand/TUC-L22-26227/2022	Original	2022-02-03	BA.2	Asia	Thailand	Thailand	Tak	non-BMR
EPI_ISL_10062866	hCoV-19/Thailand/TUC-L22-26230/2022	Original	2022-02-03	BA.2	Asia	Thailand	Thailand	Tak	non-BMR
EPI_ISL_10062867	hCoV-19/Thailand/TUC-L22-26157/2022	Original	2022-02-01	BA.2	Asia	Thailand	Thailand	Tak	non-BMR
EPI_ISL_10062868	hCoV-19/Thailand/TUC-L22-26191/2022	Original	2022-02-02	BA.2.9	Asia	Thailand	Thailand	Tak	non-BMR
EPI_ISL_10062869	hCoV-19/Thailand/TUC-L22-26151/2022	Original	2022-02-01	BA.2	Asia	Thailand	Thailand	Tak	non-BMR
EPI_ISL_10062870	hCoV-19/Thailand/TUC-L22-26195/2022	Original	2022-02-02	BA.2.9	Asia	Thailand	Thailand	Tak	non-BMR
EPI_ISL_10062871	hCoV-19/Thailand/TUC-L22-26204/2022	Original	2022-02-03	BA.2	Asia	Thailand	Thailand	Tak	non-BMR
EPI_ISL_10062872	hCoV-19/Thailand/TUC-L22-26235/2022	Original	2022-02-03	BA.2	Asia	Thailand	Thailand	Tak	non-BMR
EPI_ISL_10062873	hCoV-19/Thailand/TUC-L22-26231/2022	Original	2022-02-03	BA.2	Asia	Thailand	Thailand	Tak	non-BMR
EPI_ISL_10062874	hCoV-19/Thailand/TUC-L22-26234/2022	Original	2022-02-03	BA.2	Asia	Thailand	Thailand	Tak	non-BMR
EPI_ISL_10062875	hCoV-19/Thailand/TUC-L22-26188/2022	Original	2022-02-02	BA.2.9	Asia	Thailand	Thailand	Tak	non-BMR
EPI_ISL_10062876	hCoV-19/Thailand/TUC-L22-26198/2022	Original	2022-02-02	BA.2.9.5	Asia	Thailand	Thailand	Tak	non-BMR
EPI_ISL_10062877	hCoV-19/Thailand/TUC-L22-26228/2022	Original	2022-02-03	BA.2	Asia	Thailand	Thailand	Tak	non-BMR
EPI_ISL_10062878	hCoV-19/Thailand/TUC-L22-26185/2022	Original	2022-02-02	BA.2.9.5	Asia	Thailand	Thailand	Tak	non-BMR
EPI_ISL_10062879	hCoV-19/Thailand/TUC-L22-26148/2022	Original	2022-02-01	BA.2	Asia	Thailand	Thailand	Tak	non-BMR
EPI_ISL_10062881	hCoV-19/Thailand/TUC-L22-26232/2022	Original	2022-02-03	BA.2	Asia	Thailand	Thailand	Tak	non-BMR
EPI_ISL_10062882	hCoV-19/Thailand/TUC-L22-26229/2022	Original	2022-02-03	BA.2	Asia	Thailand	Thailand	Tak	non-BMR
EPI_ISL_10062883	hCoV-19/Thailand/TUC-L22-26167/2022	Original	2022-02-01	BA.2	Asia	Thailand	Thailand	Tak	non-BMR
EPI_ISL_10062884	hCoV-19/Thailand/TUC-L22-26189/2022	Original	2022-02-02	BA.2	Asia	Thailand	Thailand	Tak	non-BMR
EPI_ISL_10062885	hCoV-19/Thailand/TUC-L22-26156/2022	Original	2022-02-01	BA.2	Asia	Thailand	Thailand	Tak	non-BMR
EPI_ISL_10062886	hCoV-19/Thailand/TUC-L22-26197/2022	Original	2022-02-02	BA.2	Asia	Thailand	Thailand	Tak	non-BMR
EPI_ISL_10062887	hCoV-19/Thailand/TUC-L22-26233/2022	Original	2022-02-03	BA.2	Asia	Thailand	Thailand	Tak	non-BMR
EPI_ISL_10062888	hCoV-19/Thailand/TUC-L22-26206/2022	Original	2022-02-03	BA.2	Asia	Thailand	Thailand	Tak	non-BMR
EPI_ISL_10062889	hCoV-19/Thailand/TUC-L22-26162/2022	Original	2022-02-01	BA.2	Asia	Thailand	Thailand	Tak	non-BMR
EPI_ISL_10062890	hCoV-19/Thailand/TUC-L22-26166/2022	Original	2022-02-01	BA.2	Asia	Thailand	Thailand	Tak	non-BMR
EPI_ISL_10062891	hCoV-19/Thailand/TUC-L22-26203/2022	Original	2022-02-02	BA.2	Asia	Thailand	Thailand	Tak	non-BMR
EPI_ISL_10063040	hCoV-19/Belgium/MBLG-CTMAPF48834988/2022	Original	2022-02-09	BA.2	Europe	Belgium	Non-Thailand	NA	Europe
EPI_ISL_10065623	hCoV-19/India/KA-0902APPB020/2022	Original	2022-02-03	B.1.1	Asia	India	Non-Thailand	NA	Asia
EPI_ISL_10066078	hCoV-19/India/KA-SEQ-11524/2022	Original	2022-01-09	B.1.1.529	Asia	India	Non-Thailand	NA	Asia
EPI_ISL_10066144	hCoV-19/India/KA-SEQ-11632/2022	Original	2022-01-09	B.1.1.529	Asia	India	Non-Thailand	NA	Asia
EPI_ISL_10066266	hCoV-19/India/KA-SEQ-11782/2022	Original	2022-01-11	BA.2.10	Asia	India	Non-Thailand	NA	Asia
EPI_ISL_10067925	hCoV-19/Cambodia/912794/2022	Original	2022-02-04	AY.85	Asia	Cambodia	Non-Thailand	NA	Asia
EPI_ISL_10067961	hCoV-19/Cambodia/g0210025/2022	Original	2022-02-10	BA.1.1	Asia	Cambodia	Non-Thailand	NA	Asia
EPI_ISL_10067969	hCoV-19/Cambodia/g0211156/2022	Original	2022-02-11	BA.1.1	Asia	Cambodia	Non-Thailand	NA	Asia
EPI_ISL_10070308	hCoV-19/Thailand/CU-A21181-NT/2021	Original	2021-09-05	AY.6	Asia	Thailand	Thailand	NA	Unknown
EPI_ISL_10070309	hCoV-19/Thailand/CU-A21313-NPS/2021	Original	2021-05-27	B.1.1.7	Asia	Thailand	Thailand	Bangkok	BMR
EPI_ISL_10070310	hCoV-19/Thailand/CU-A21382-NT/2021	Original	2021-06-04	B.1.525	Asia	Thailand	Thailand	Samut Prakan	BMR
EPI_ISL_10070311	hCoV-19/Thailand/CU-A21387-NT/2021	Original	2021-06-04	B.1.351	Asia	Thailand	Thailand	Samut Prakan	BMR
EPI_ISL_10070312	hCoV-19/Thailand/CU-A21518-NT/2021	Original	2021-06-18	B.1.1.7	Asia	Thailand	Thailand	Bangkok	BMR
EPI_ISL_10070313	hCoV-19/Thailand/CU-A21523-NT/2021	Original	2021-06-15	B.1.1.7	Asia	Thailand	Thailand	Bangkok	BMR
EPI_ISL_10070314	hCoV-19/Thailand/CU-A21623-NT/2021	Original	2021-07-14	AY.30	Asia	Thailand	Thailand	NA	Unknown
EPI_ISL_10073178	hCoV-19/USA/TN-ASC-210684668/2022	Original	2022-01-25	BA.1.1	North America	USA	Non-Thailand	NA	North America
EPI_ISL_10074812	hCoV-19/USA/MN-CDC-IBX753459365677/2022	Original	2022-02-02	BA.1.1	North America	USA	Non-Thailand	NA	North America
EPI_ISL_1007658	hCoV-19/Thailand/CU-SI2107327-NT/2021	Original	2021-02-12	B.1.351	Asia	Thailand	Thailand	NA	Unknown
EPI_ISL_1007659	hCoV-19/Thailand/CU-SI2107331-NT/2021	Original	2021-02-12	B.1.351	Asia	Thailand	Thailand	NA	Unknown
EPI_ISL_10078607	hCoV-19/USA/MD-IGS-072202600065A/2022	Original	2022-01-26	BA.1.1	North America	USA	Non-Thailand	NA	North America
EPI_ISL_10079741	hCoV-19/Sweden/01_SE100_22CS501894/2022	Original	2022-02-08	BA.1.1	Europe	Sweden	Non-Thailand	NA	Europe
EPI_ISL_10080690	hCoV-19/India/KA-SEQ_9860_S239_R1_001/2022	Original	2022-01-02	BA.2.10	Asia	India	Non-Thailand	NA	Asia
EPI_ISL_10080740	hCoV-19/India/KA-SEQ_9670_S37_R1_001/2022	Original	2022-01-02	BA.2	Asia	India	Non-Thailand	NA	Asia
EPI_ISL_10093014	hCoV-19/USA/UT-UPHL-220216236369/2022	Original	2022-01-31	BA.1.1	North America	USA	Non-Thailand	NA	North America
EPI_ISL_10095978	hCoV-19/Thailand/DMSc-07528/2022	Original	2022-01-29	BA.1.1	Asia	Thailand	Thailand	Bangkok	BMR
EPI_ISL_10095979	hCoV-19/Thailand/DMSc-07529/2022	Original	2022-02-03	BA.2.10	Asia	Thailand	Thailand	Bangkok	BMR
EPI_ISL_10095982	hCoV-19/Thailand/DMSc-07532/2022	Original	2022-02-03	BA.1.1	Asia	Thailand	Thailand	Khon Kaen	non-BMR
EPI_ISL_10095983	hCoV-19/Thailand/DMSc-07533/2022	Original	2022-02-03	BA.1.1	Asia	Thailand	Thailand	Khon Kaen	non-BMR
EPI_ISL_10095984	hCoV-19/Thailand/DMSc-07534/2022	Original	2022-02-03	BA.1.17	Asia	Thailand	Thailand	Khon Kaen	non-BMR
EPI_ISL_10095985	hCoV-19/Thailand/DMSc-07535/2022	Original	2022-02-03	BA.1.1	Asia	Thailand	Thailand	Maha Sarakham	non-BMR
EPI_ISL_10095986	hCoV-19/Thailand/DMSc-07536/2022	Original	2022-01-29	BA.1.1	Asia	Thailand	Thailand	Bangkok	BMR
EPI_ISL_10095987	hCoV-19/Thailand/DMSc-07537/2022	Original	2022-02-03	BA.2.10	Asia	Thailand	Thailand	Bangkok	BMR
EPI_ISL_10095988	hCoV-19/Thailand/DMSc-07538/2022	Original	2022-02-04	BA.1.1	Asia	Thailand	Thailand	Bangkok	BMR
EPI_ISL_10095989	hCoV-19/Thailand/DMSc-07539/2022	Original	2022-02-06	BA.1.1	Asia	Thailand	Thailand	Bangkok	BMR
EPI_ISL_10095990	hCoV-19/Thailand/DMSc-07540/2022	Original	2022-02-03	BA.1.17	Asia	Thailand	Thailand	Khon Kaen	non-BMR
EPI_ISL_10095991	hCoV-19/Thailand/DMSc-07541/2022	Original	2022-02-03	BA.1.1	Asia	Thailand	Thailand	Khon Kaen	non-BMR
EPI_ISL_10095992	hCoV-19/Thailand/DMSc-07542/2022	Original	2022-02-03	BA.1.17	Asia	Thailand	Thailand	Khon Kaen	non-BMR
EPI_ISL_10095993	hCoV-19/Thailand/DMSc-07543/2022	Original	2022-02-03	BA.1.1	Asia	Thailand	Thailand	Maha Sarakham	non-BMR
EPI_ISL_10095994	hCoV-19/Thailand/DMSc-07544/2022	Original	2022-01-29	BA.1.1	Asia	Thailand	Thailand	Bangkok	BMR
EPI_ISL_10095995	hCoV-19/Thailand/DMSc-07545/2022	Original	2022-02-03	BA.2.10	Asia	Thailand	Thailand	Bangkok	BMR
EPI_ISL_10095996	hCoV-19/Thailand/DMSc-07546/2022	Original	2022-02-01	BA.2.10	Asia	Thailand	Thailand	Bangkok	BMR
EPI_ISL_10095997	hCoV-19/Thailand/DMSc-07547/2022	Original	2022-02-06	BA.1.1	Asia	Thailand	Thailand	Bangkok	BMR
EPI_ISL_10095998	hCoV-19/Thailand/DMSc-07548/2022	Original	2022-02-03	BA.1.17	Asia	Thailand	Thailand	Khon Kaen	non-BMR
EPI_ISL_10095999	hCoV-19/Thailand/DMSc-07549/2022	Original	2022-02-03	BA.1.1	Asia	Thailand	Thailand	Khon Kaen	non-BMR
EPI_ISL_10096000	hCoV-19/Thailand/DMSc-07550/2022	Original	2022-02-03	BA.1.17	Asia	Thailand	Thailand	Khon Kaen	non-BMR
EPI_ISL_10096001	hCoV-19/Thailand/DMSc-07551/2022	Original	2022-02-03	BA.1.1	Asia	Thailand	Thailand	Maha Sarakham	non-BMR
EPI_ISL_10096002	hCoV-19/Thailand/DMSc-07552/2022	Original	2022-01-29	BA.1.1	Asia	Thailand	Thailand	Bangkok	BMR
EPI_ISL_10096003	hCoV-19/Thailand/DMSc-07553/2022	Original	2022-02-03	BA.2.10	Asia	Thailand	Thailand	Bangkok	BMR
EPI_ISL_10096004	hCoV-19/Thailand/DMSc-07554/2022	Original	2022-02-01	BA.1.1	Asia	Thailand	Thailand	Bangkok	BMR
EPI_ISL_10096005	hCoV-19/Thailand/DMSc-07555/2022	Original	2022-02-06	BA.2.10	Asia	Thailand	Thailand	Bangkok	BMR
EPI_ISL_10096006	hCoV-19/Thailand/DMSc-07556/2022	Original	2022-02-03	BA.1.17	Asia	Thailand	Thailand	Khon Kaen	non-BMR
EPI_ISL_10096007	hCoV-19/Thailand/DMSc-07557/2022	Original	2022-02-03	BA.1.1	Asia	Thailand	Thailand	Khon Kaen	non-BMR
EPI_ISL_10096008	hCoV-19/Thailand/DMSc-07558/2022	Original	2022-02-03	BA.1.17	Asia	Thailand	Thailand	Khon Kaen	non-BMR
EPI_ISL_10096009	hCoV-19/Thailand/DMSc-07559/2022	Original	2022-02-03	BA.1.1	Asia	Thailand	Thailand	Maha Sarakham	non-BMR
EPI_ISL_10096010	hCoV-19/Thailand/DMSc-07560/2022	Original	2022-01-29	BA.1.1	Asia	Thailand	Thailand	Bangkok	BMR
EPI_ISL_10096011	hCoV-19/Thailand/DMSc-07561/2022	Original	2022-02-04	BA.1.1	Asia	Thailand	Thailand	Bangkok	BMR
EPI_ISL_10096012	hCoV-19/Thailand/DMSc-07562/2022	Original	2022-02-01	BA.1.1	Asia	Thailand	Thailand	Bangkok	BMR
EPI_ISL_10096013	hCoV-19/Thailand/DMSc-07563/2022	Original	2022-02-06	BA.2.10	Asia	Thailand	Thailand	Bangkok	BMR
EPI_ISL_10096014	hCoV-19/Thailand/DMSc-07564/2022	Original	2022-02-03	BA.1.17	Asia	Thailand	Thailand	Khon Kaen	non-BMR
EPI_ISL_10096015	hCoV-19/Thailand/DMSc-07565/2022	Original	2022-02-03	BA.2.10	Asia	Thailand	Thailand	Khon Kaen	non-BMR
EPI_ISL_10096016	hCoV-19/Thailand/DMSc-07566/2022	Original	2022-02-03	BA.1.1	Asia	Thailand	Thailand	Kalasin	non-BMR
EPI_ISL_10096017	hCoV-19/Thailand/DMSc-07567/2022	Original	2022-02-03	BA.1.1	Asia	Thailand	Thailand	Maha Sarakham	non-BMR
EPI_ISL_10096018	hCoV-19/Thailand/DMSc-07568/2022	Original	2022-01-29	BA.1.1	Asia	Thailand	Thailand	Bangkok	BMR
EPI_ISL_10096019	hCoV-19/Thailand/DMSc-07569/2022	Original	2022-02-04	BA.1.1	Asia	Thailand	Thailand	Bangkok	BMR
EPI_ISL_10096020	hCoV-19/Thailand/DMSc-07570/2022	Original	2022-02-01	BA.2	Asia	Thailand	Thailand	Bangkok	BMR
EPI_ISL_10096021	hCoV-19/Thailand/DMSc-07571/2022	Original	2022-02-06	BA.1.1	Asia	Thailand	Thailand	Bangkok	BMR
EPI_ISL_10096022	hCoV-19/Thailand/DMSc-07572/2022	Original	2022-02-03	BA.1.17	Asia	Thailand	Thailand	Khon Kaen	non-BMR
EPI_ISL_10096023	hCoV-19/Thailand/DMSc-07573/2022	Original	2022-02-03	BA.1.1	Asia	Thailand	Thailand	Khon Kaen	non-BMR
EPI_ISL_10096024	hCoV-19/Thailand/DMSc-07575/2022	Original	2022-02-03	BA.1.1	Asia	Thailand	Thailand	Maha Sarakham	non-BMR
EPI_ISL_10096025	hCoV-19/Thailand/DMSc-07576/2022	Original	2022-01-29	BA.1.1	Asia	Thailand	Thailand	Bangkok	BMR
EPI_ISL_10096026	hCoV-19/Thailand/DMSc-07577/2022	Original	2022-02-04	BA.1.1	Asia	Thailand	Thailand	Bangkok	BMR
EPI_ISL_10096027	hCoV-19/Thailand/DMSc-07578/2022	Original	2022-02-01	BA.1.16	Asia	Thailand	Thailand	Bangkok	BMR
EPI_ISL_10096028	hCoV-19/Thailand/DMSc-07579/2022	Original	2022-02-07	BA.1.1	Asia	Thailand	Thailand	Bangkok	BMR
EPI_ISL_10096029	hCoV-19/Thailand/DMSc-07580/2022	Original	2022-02-03	BA.1.17	Asia	Thailand	Thailand	Khon Kaen	non-BMR
EPI_ISL_10096030	hCoV-19/Thailand/DMSc-07581/2022	Original	2022-02-03	BA.1.1	Asia	Thailand	Thailand	Khon Kaen	non-BMR
EPI_ISL_10096031	hCoV-19/Thailand/DMSc-07582/2022	Original	2022-02-03	BA.1.1	Asia	Thailand	Thailand	Kalasin	non-BMR
EPI_ISL_10096032	hCoV-19/Thailand/DMSc-07583/2022	Original	2022-02-03	AY.85	Asia	Thailand	Thailand	Maha Sarakham	non-BMR
EPI_ISL_10096033	hCoV-19/Thailand/DMSc-07584/2022	Original	2022-02-01	BA.1.1	Asia	Thailand	Thailand	Bangkok	BMR
EPI_ISL_10096034	hCoV-19/Thailand/DMSc-07585/2022	Original	2022-02-04	BA.1.1	Asia	Thailand	Thailand	Bangkok	BMR
EPI_ISL_10096035	hCoV-19/Thailand/DMSc-07586/2022	Original	2022-02-02	BA.1.1	Asia	Thailand	Thailand	Bangkok	BMR
EPI_ISL_10096036	hCoV-19/Thailand/DMSc-07587/2022	Original	2022-02-07	BA.2.10	Asia	Thailand	Thailand	Bangkok	BMR
EPI_ISL_10096037	hCoV-19/Thailand/DMSc-07588/2022	Original	2022-02-03	BA.1.17	Asia	Thailand	Thailand	Khon Kaen	non-BMR
EPI_ISL_10096038	hCoV-19/Thailand/DMSc-07589/2022	Original	2022-02-03	BA.2.10	Asia	Thailand	Thailand	Khon Kaen	non-BMR
EPI_ISL_10096039	hCoV-19/Thailand/DMSc-07590/2022	Original	2022-02-03	BA.1.1	Asia	Thailand	Thailand	Kalasin	non-BMR
EPI_ISL_10096040	hCoV-19/Thailand/DMSc-07591/2022	Original	2022-02-03	BA.1.1	Asia	Thailand	Thailand	Maha Sarakham	non-BMR
EPI_ISL_10096041	hCoV-19/Thailand/DMSc-07592/2022	Original	2022-02-02	BA.1.1	Asia	Thailand	Thailand	Bangkok	BMR
EPI_ISL_10096042	hCoV-19/Thailand/DMSc-07593/2022	Original	2022-02-04	BA.1.1.18	Asia	Thailand	Thailand	Bangkok	BMR
EPI_ISL_10096043	hCoV-19/Thailand/DMSc-07594/2022	Original	2022-02-03	BA.2.10	Asia	Thailand	Thailand	Bangkok	BMR
EPI_ISL_10096044	hCoV-19/Thailand/DMSc-07595/2022	Original	2022-02-03	BA.1.1	Asia	Thailand	Thailand	Khon Kaen	non-BMR
EPI_ISL_10096045	hCoV-19/Thailand/DMSc-07596/2022	Original	2022-02-03	BA.1.17	Asia	Thailand	Thailand	Khon Kaen	non-BMR
EPI_ISL_10096046	hCoV-19/Thailand/DMSc-07597/2022	Original	2022-02-03	BA.1.1	Asia	Thailand	Thailand	Khon Kaen	non-BMR
EPI_ISL_10096047	hCoV-19/Thailand/DMSc-07598/2022	Original	2022-02-03	BA.1.1	Asia	Thailand	Thailand	Maha Sarakham	non-BMR
EPI_ISL_10096048	hCoV-19/Thailand/DMSc-07599/2022	Original	2022-02-03	BA.1.1	Asia	Thailand	Thailand	Maha Sarakham	non-BMR
EPI_ISL_10096049	hCoV-19/Thailand/DMSc-07600/2022	Original	2022-02-03	BA.1.1	Asia	Thailand	Thailand	Bangkok	BMR
EPI_ISL_10096050	hCoV-19/Thailand/DMSc-07601/2022	Original	2022-02-04	BA.1.1	Asia	Thailand	Thailand	Bangkok	BMR
EPI_ISL_10096051	hCoV-19/Thailand/DMSc-07602/2022	Original	2022-02-03	BA.1.1.18	Asia	Thailand	Thailand	Bangkok	BMR
EPI_ISL_10096052	hCoV-19/Thailand/DMSc-07603/2022	Original	2022-02-03	BA.2.10	Asia	Thailand	Thailand	Khon Kaen	non-BMR
EPI_ISL_10096054	hCoV-19/Thailand/DMSc-07604/2022	Original	2022-02-03	BA.1.17	Asia	Thailand	Thailand	Khon Kaen	non-BMR
EPI_ISL_10096055	hCoV-19/Thailand/DMSc-07605/2022	Original	2022-02-03	BA.1.1	Asia	Thailand	Thailand	Khon Kaen	non-BMR
EPI_ISL_10096056	hCoV-19/Thailand/DMSc-07606/2022	Original	2022-02-03	BA.1.1	Asia	Thailand	Thailand	Maha Sarakham	non-BMR
EPI_ISL_10096057	hCoV-19/Thailand/DMSc-07607/2022	Original	2022-02-03	BA.1.1	Asia	Thailand	Thailand	Maha Sarakham	non-BMR
EPI_ISL_10096058	hCoV-19/Thailand/DMSc-07608/2022	Original	2022-02-03	BA.2.10	Asia	Thailand	Thailand	Bangkok	BMR
EPI_ISL_10096059	hCoV-19/Thailand/DMSc-07609/2022	Original	2022-02-04	BA.2.9.5	Asia	Thailand	Thailand	Bangkok	BMR
EPI_ISL_10096060	hCoV-19/Thailand/DMSc-07611/2022	Original	2022-02-03	BA.2.10	Asia	Thailand	Thailand	Khon Kaen	non-BMR
EPI_ISL_10096061	hCoV-19/Thailand/DMSc-07612/2022	Original	2022-02-03	BA.1.17	Asia	Thailand	Thailand	Khon Kaen	non-BMR
EPI_ISL_10096062	hCoV-19/Thailand/DMSc-07613/2022	Original	2022-02-03	BA.1.17	Asia	Thailand	Thailand	Khon Kaen	non-BMR
EPI_ISL_10096063	hCoV-19/Thailand/DMSc-07614/2022	Original	2022-02-03	BA.1.1	Asia	Thailand	Thailand	Maha Sarakham	non-BMR
EPI_ISL_10096064	hCoV-19/Thailand/DMSc-07615/2022	Original	2022-02-03	BA.2.10	Asia	Thailand	Thailand	Bangkok	BMR
EPI_ISL_10096065	hCoV-19/Thailand/DMSc-07617/2022	Original	2022-02-04	BA.1.1	Asia	Thailand	Thailand	Bangkok	BMR
EPI_ISL_10096066	hCoV-19/Thailand/DMSc-07618/2022	Original	2022-02-03	BA.2.10	Asia	Thailand	Thailand	Khon Kaen	non-BMR
EPI_ISL_10096067	hCoV-19/Thailand/DMSc-07619/2022	Original	2022-02-03	BA.1.1	Asia	Thailand	Thailand	Khon Kaen	non-BMR
EPI_ISL_10096068	hCoV-19/Thailand/DMSc-07620/2022	Original	2022-02-03	BA.1.17	Asia	Thailand	Thailand	Khon Kaen	non-BMR
EPI_ISL_10096069	hCoV-19/Thailand/DMSc-07621/2022	Original	2022-02-03	BA.1.1	Asia	Thailand	Thailand	Maha Sarakham	non-BMR
EPI_ISL_10096070	hCoV-19/Thailand/DMSc-07622/2022	Original	2022-02-03	BA.1.1	Asia	Thailand	Thailand	Maha Sarakham	non-BMR
EPI_ISL_10096071	hCoV-19/Thailand/DMSc-07623/2022	Original	2022-02-03	BA.1.1	Asia	Thailand	Thailand	Maha Sarakham	non-BMR
EPI_ISL_10096072	hCoV-19/Thailand/DMSc-07624/2022	Original	2022-02-03	BA.1.1	Asia	Thailand	Thailand	Roi Et	non-BMR
EPI_ISL_10096073	hCoV-19/Thailand/DMSc-07625/2022	Original	2022-02-03	BA.1.1	Asia	Thailand	Thailand	Roi Et	non-BMR
EPI_ISL_10096074	hCoV-19/Thailand/DMSc-07626/2022	Original	2022-02-03	BA.1.1	Asia	Thailand	Thailand	Roi Et	non-BMR
EPI_ISL_10096075	hCoV-19/Thailand/DMSc-07627/2022	Original	2022-02-03	BA.1.1	Asia	Thailand	Thailand	Roi Et	non-BMR
EPI_ISL_10096076	hCoV-19/Thailand/DMSc-07628/2022	Original	2022-02-04	BA.1.1	Asia	Thailand	Thailand	Maha Sarakham	non-BMR
EPI_ISL_10096077	hCoV-19/Thailand/DMSc-07629/2022	Original	2022-02-04	BA.1.1	Asia	Thailand	Thailand	Maha Sarakham	non-BMR
EPI_ISL_10096078	hCoV-19/Thailand/DMSc-07630/2022	Original	2022-02-03	BA.1.1	Asia	Thailand	Thailand	Maha Sarakham	non-BMR
EPI_ISL_10096079	hCoV-19/Thailand/DMSc-07631/2022	Original	2022-02-03	BA.1.1	Asia	Thailand	Thailand	Maha Sarakham	non-BMR
EPI_ISL_10096080	hCoV-19/Thailand/DMSc-07632/2022	Original	2022-02-03	BA.1.1	Asia	Thailand	Thailand	Roi Et	non-BMR
EPI_ISL_10096081	hCoV-19/Thailand/DMSc-07633/2022	Original	2022-02-03	BA.1.1	Asia	Thailand	Thailand	Roi Et	non-BMR
EPI_ISL_10096082	hCoV-19/Thailand/DMSc-07634/2022	Original	2022-02-03	BA.1.1	Asia	Thailand	Thailand	Roi Et	non-BMR
EPI_ISL_10096083	hCoV-19/Thailand/DMSc-07635/2022	Original	2022-02-03	BA.1.1	Asia	Thailand	Thailand	Roi Et	non-BMR
EPI_ISL_10096084	hCoV-19/Thailand/DMSc-07636/2022	Original	2022-02-04	BA.1.1	Asia	Thailand	Thailand	Maha Sarakham	non-BMR
EPI_ISL_10096085	hCoV-19/Thailand/DMSc-07637/2022	Original	2022-02-04	BA.2.10	Asia	Thailand	Thailand	Maha Sarakham	non-BMR
EPI_ISL_10096086	hCoV-19/Thailand/DMSc-07638/2022	Original	2022-02-03	BA.1.1	Asia	Thailand	Thailand	Maha Sarakham	non-BMR
EPI_ISL_10096087	hCoV-19/Thailand/DMSc-07639/2022	Original	2022-02-03	BA.1.1	Asia	Thailand	Thailand	Maha Sarakham	non-BMR
EPI_ISL_10096088	hCoV-19/Thailand/DMSc-07640/2022	Original	2022-02-03	BA.2.10	Asia	Thailand	Thailand	Roi Et	non-BMR
EPI_ISL_10096089	hCoV-19/Thailand/DMSc-07641/2022	Original	2022-02-03	BA.1.1	Asia	Thailand	Thailand	Roi Et	non-BMR
EPI_ISL_10096090	hCoV-19/Thailand/DMSc-07642/2022	Original	2022-02-03	BA.1.1	Asia	Thailand	Thailand	Roi Et	non-BMR
EPI_ISL_10096091	hCoV-19/Thailand/DMSc-07643/2022	Original	2022-02-03	BA.1.1	Asia	Thailand	Thailand	Roi Et	non-BMR
EPI_ISL_10096092	hCoV-19/Thailand/DMSc-07644/2022	Original	2022-02-04	BA.2.10.1	Asia	Thailand	Thailand	Maha Sarakham	non-BMR
EPI_ISL_10096093	hCoV-19/Thailand/DMSc-07645/2022	Original	2022-02-04	BA.2.10	Asia	Thailand	Thailand	Maha Sarakham	non-BMR
EPI_ISL_10096094	hCoV-19/Thailand/DMSc-07646/2022	Original	2022-02-03	BA.1.1	Asia	Thailand	Thailand	Maha Sarakham	non-BMR
EPI_ISL_10096095	hCoV-19/Thailand/DMSc-07647/2022	Original	2022-02-03	BA.1.1	Asia	Thailand	Thailand	Maha Sarakham	non-BMR
EPI_ISL_10096096	hCoV-19/Thailand/DMSc-07648/2022	Original	2022-02-03	BA.1.1	Asia	Thailand	Thailand	Roi Et	non-BMR
EPI_ISL_10096097	hCoV-19/Thailand/DMSc-07649/2022	Original	2022-02-03	BA.1.1	Asia	Thailand	Thailand	Roi Et	non-BMR
EPI_ISL_10096098	hCoV-19/Thailand/DMSc-07650/2022	Original	2022-02-03	BA.1.1	Asia	Thailand	Thailand	Roi Et	non-BMR
EPI_ISL_10096100	hCoV-19/Thailand/DMSc-07652/2022	Original	2022-02-04	BA.1.1	Asia	Thailand	Thailand	Maha Sarakham	non-BMR
EPI_ISL_10096101	hCoV-19/Thailand/DMSc-07653/2022	Original	2022-02-04	BA.1.1	Asia	Thailand	Thailand	Maha Sarakham	non-BMR
EPI_ISL_10096102	hCoV-19/Thailand/DMSc-07654/2022	Original	2022-02-03	BA.1.1	Asia	Thailand	Thailand	Maha Sarakham	non-BMR
EPI_ISL_10096103	hCoV-19/Thailand/DMSc-07655/2022	Original	2022-02-03	BA.1.1	Asia	Thailand	Thailand	Maha Sarakham	non-BMR
EPI_ISL_10096104	hCoV-19/Thailand/DMSc-07656/2022	Original	2022-02-03	BA.1.1	Asia	Thailand	Thailand	Roi Et	non-BMR
EPI_ISL_10096105	hCoV-19/Thailand/DMSc-07657/2022	Original	2022-02-03	BA.1.1	Asia	Thailand	Thailand	Roi Et	non-BMR
EPI_ISL_10096106	hCoV-19/Thailand/DMSc-07658/2022	Original	2022-02-03	BA.1.1	Asia	Thailand	Thailand	Roi Et	non-BMR
EPI_ISL_10096107	hCoV-19/Thailand/DMSc-07659/2022	Original	2022-02-03	BA.2	Asia	Thailand	Thailand	Maha Sarakham	non-BMR
EPI_ISL_10096108	hCoV-19/Thailand/DMSc-07660/2022	Original	2022-02-04	BA.1.1	Asia	Thailand	Thailand	Maha Sarakham	non-BMR
EPI_ISL_10096109	hCoV-19/Thailand/DMSc-07661/2022	Original	2022-02-04	BA.1.1	Asia	Thailand	Thailand	Maha Sarakham	non-BMR
EPI_ISL_10096110	hCoV-19/Thailand/DMSc-07662/2022	Original	2022-02-03	BA.1.1	Asia	Thailand	Thailand	Maha Sarakham	non-BMR
EPI_ISL_10096111	hCoV-19/Thailand/DMSc-07663/2022	Original	2022-02-03	BA.1.1	Asia	Thailand	Thailand	Maha Sarakham	non-BMR
EPI_ISL_10096112	hCoV-19/Thailand/DMSc-07664/2022	Original	2022-02-03	BA.1.1	Asia	Thailand	Thailand	Roi Et	non-BMR
EPI_ISL_10096113	hCoV-19/Thailand/DMSc-07665/2022	Original	2022-02-03	BA.1.1	Asia	Thailand	Thailand	Roi Et	non-BMR
EPI_ISL_10096114	hCoV-19/Thailand/DMSc-07666/2022	Original	2022-02-03	BA.1.1	Asia	Thailand	Thailand	Roi Et	non-BMR
EPI_ISL_10096115	hCoV-19/Thailand/DMSc-07667/2022	Original	2022-02-03	BA.2	Asia	Thailand	Thailand	Maha Sarakham	non-BMR
EPI_ISL_10096116	hCoV-19/Thailand/DMSc-07668/2022	Original	2022-02-04	BA.1.1	Asia	Thailand	Thailand	Maha Sarakham	non-BMR
EPI_ISL_10096117	hCoV-19/Thailand/DMSc-07669/2022	Original	2022-02-04	BA.1.1	Asia	Thailand	Thailand	Maha Sarakham	non-BMR
EPI_ISL_10096118	hCoV-19/Thailand/DMSc-07670/2022	Original	2022-02-03	BA.1.1	Asia	Thailand	Thailand	Maha Sarakham	non-BMR
EPI_ISL_10096120	hCoV-19/Thailand/DMSc-07671/2022	Original	2022-02-03	BA.1.1	Asia	Thailand	Thailand	Maha Sarakham	non-BMR
EPI_ISL_10096121	hCoV-19/Thailand/DMSc-07672/2022	Original	2022-02-03	BA.1.1	Asia	Thailand	Thailand	Roi Et	non-BMR
EPI_ISL_10096122	hCoV-19/Thailand/DMSc-07673/2022	Original	2022-02-03	BA.1.1	Asia	Thailand	Thailand	Roi Et	non-BMR
EPI_ISL_10096123	hCoV-19/Thailand/DMSc-07674/2022	Original	2022-02-03	BA.1.1	Asia	Thailand	Thailand	Roi Et	non-BMR
EPI_ISL_10096124	hCoV-19/Thailand/DMSc-07675/2022	Original	2022-02-03	BA.2	Asia	Thailand	Thailand	Maha Sarakham	non-BMR
EPI_ISL_10096125	hCoV-19/Thailand/DMSc-07676/2022	Original	2022-02-04	BA.1.1	Asia	Thailand	Thailand	Maha Sarakham	non-BMR
EPI_ISL_10096126	hCoV-19/Thailand/DMSc-07677/2022	Original	2022-02-04	BA.1.1	Asia	Thailand	Thailand	Maha Sarakham	non-BMR
EPI_ISL_10096127	hCoV-19/Thailand/DMSc-07678/2022	Original	2022-02-03	BA.1.1	Asia	Thailand	Thailand	Maha Sarakham	non-BMR
EPI_ISL_10096128	hCoV-19/Thailand/DMSc-07679/2022	Original	2022-02-03	BA.1.1	Asia	Thailand	Thailand	Maha Sarakham	non-BMR
EPI_ISL_10096129	hCoV-19/Thailand/DMSc-07680/2022	Original	2022-02-03	BA.1.1	Asia	Thailand	Thailand	Roi Et	non-BMR
EPI_ISL_10096130	hCoV-19/Thailand/DMSc-07681/2022	Original	2022-02-03	BA.1.1	Asia	Thailand	Thailand	Roi Et	non-BMR
EPI_ISL_10096131	hCoV-19/Thailand/DMSc-07682/2022	Original	2022-02-03	BA.1.1	Asia	Thailand	Thailand	Roi Et	non-BMR
EPI_ISL_10096132	hCoV-19/Thailand/DMSc-07683/2022	Original	2022-02-03	BA.2	Asia	Thailand	Thailand	Maha Sarakham	non-BMR
EPI_ISL_10096133	hCoV-19/Thailand/DMSc-07684/2022	Original	2022-02-04	BA.1.1	Asia	Thailand	Thailand	Maha Sarakham	non-BMR
EPI_ISL_10096134	hCoV-19/Thailand/DMSc-07685/2022	Original	2022-02-04	BA.1.1	Asia	Thailand	Thailand	Maha Sarakham	non-BMR
EPI_ISL_10096135	hCoV-19/Thailand/DMSc-07686/2022	Original	2022-02-03	BA.1.1	Asia	Thailand	Thailand	Maha Sarakham	non-BMR
EPI_ISL_10096137	hCoV-19/Thailand/DMSc-07688/2022	Original	2022-02-03	BA.1.1	Asia	Thailand	Thailand	Roi Et	non-BMR
EPI_ISL_10096138	hCoV-19/Thailand/DMSc-07689/2022	Original	2022-02-03	BA.1.1	Asia	Thailand	Thailand	Roi Et	non-BMR
EPI_ISL_10096139	hCoV-19/Thailand/DMSc-07690/2022	Original	2022-02-03	BA.1.1	Asia	Thailand	Thailand	Roi Et	non-BMR
EPI_ISL_10096140	hCoV-19/Thailand/DMSc-07691/2022	Original	2022-02-04	BA.1.1	Asia	Thailand	Thailand	Maha Sarakham	non-BMR
EPI_ISL_10096141	hCoV-19/Thailand/DMSc-07692/2022	Original	2022-02-04	BA.1.1	Asia	Thailand	Thailand	Maha Sarakham	non-BMR
EPI_ISL_10096142	hCoV-19/Thailand/DMSc-07693/2022	Original	2022-02-04	BA.1.1	Asia	Thailand	Thailand	Maha Sarakham	non-BMR
EPI_ISL_10096143	hCoV-19/Thailand/DMSc-07694/2022	Original	2022-02-03	BA.1.17	Asia	Thailand	Thailand	Maha Sarakham	non-BMR
EPI_ISL_10096144	hCoV-19/Thailand/DMSc-07695/2022	Original	2022-02-03	BA.1.1	Asia	Thailand	Thailand	Maha Sarakham	non-BMR
EPI_ISL_10096145	hCoV-19/Thailand/DMSc-07696/2022	Original	2022-02-03	BA.1.1	Asia	Thailand	Thailand	Roi Et	non-BMR
EPI_ISL_10096146	hCoV-19/Thailand/DMSc-07697/2022	Original	2022-02-03	BA.1.1	Asia	Thailand	Thailand	Roi Et	non-BMR
EPI_ISL_10096147	hCoV-19/Thailand/DMSc-07698/2022	Original	2022-02-03	BA.1.1	Asia	Thailand	Thailand	Roi Et	non-BMR
EPI_ISL_10096148	hCoV-19/Thailand/DMSc-07699/2022	Original	2022-02-04	BA.1.17	Asia	Thailand	Thailand	Maha Sarakham	non-BMR
EPI_ISL_10096149	hCoV-19/Thailand/DMSc-07700/2022	Original	2022-02-04	BA.1.1	Asia	Thailand	Thailand	Maha Sarakham	non-BMR
EPI_ISL_10096150	hCoV-19/Thailand/DMSc-07701/2022	Original	2022-02-04	BA.1.1	Asia	Thailand	Thailand	Maha Sarakham	non-BMR
EPI_ISL_10096151	hCoV-19/Thailand/DMSc-07702/2022	Original	2022-02-03	BA.1.17	Asia	Thailand	Thailand	Maha Sarakham	non-BMR
EPI_ISL_10096152	hCoV-19/Thailand/DMSc-07703/2022	Original	2022-02-03	BA.1.1	Asia	Thailand	Thailand	Maha Sarakham	non-BMR
EPI_ISL_10096153	hCoV-19/Thailand/DMSc-07704/2022	Original	2022-02-03	BA.1.1	Asia	Thailand	Thailand	Roi Et	non-BMR
EPI_ISL_10096154	hCoV-19/Thailand/DMSc-07705/2022	Original	2022-02-03	BA.1.16.1	Asia	Thailand	Thailand	Roi Et	non-BMR
EPI_ISL_10096155	hCoV-19/Thailand/DMSc-07706/2022	Original	2022-02-03	BA.1.1	Asia	Thailand	Thailand	Roi Et	non-BMR
EPI_ISL_10096156	hCoV-19/Thailand/DMSc-07707/2022	Original	2022-02-04	BA.1.1	Asia	Thailand	Thailand	Maha Sarakham	non-BMR
EPI_ISL_10096157	hCoV-19/Thailand/DMSc-07708/2022	Original	2022-02-04	BA.2.10	Asia	Thailand	Thailand	Maha Sarakham	non-BMR
EPI_ISL_10096158	hCoV-19/Thailand/DMSc-07709/2022	Original	2022-02-03	BA.1.1	Asia	Thailand	Thailand	Maha Sarakham	non-BMR
EPI_ISL_10096159	hCoV-19/Thailand/DMSc-07710/2022	Original	2022-02-03	BA.1.1	Asia	Thailand	Thailand	Maha Sarakham	non-BMR
EPI_ISL_10096160	hCoV-19/Thailand/DMSc-07711/2022	Original	2022-02-03	BA.1.1	Asia	Thailand	Thailand	Roi Et	non-BMR
EPI_ISL_10096161	hCoV-19/Thailand/DMSc-07712/2022	Original	2022-02-03	BA.1.1	Asia	Thailand	Thailand	Roi Et	non-BMR
EPI_ISL_10096162	hCoV-19/Thailand/DMSc-07713/2022	Original	2022-02-03	BA.1.1	Asia	Thailand	Thailand	Roi Et	non-BMR
EPI_ISL_10096163	hCoV-19/Thailand/DMSc-07714/2022	Original	2022-02-04	BA.1.1	Asia	Thailand	Thailand	Maha Sarakham	non-BMR
EPI_ISL_10096164	hCoV-19/Thailand/DMSc-07715/2022	Original	2022-02-04	BA.1.1	Asia	Thailand	Thailand	Maha Sarakham	non-BMR
EPI_ISL_10096165	hCoV-19/Thailand/DMSc-07716/2022	Original	2022-02-04	BA.1.1	Asia	Thailand	Thailand	Maha Sarakham	non-BMR
EPI_ISL_10096166	hCoV-19/Thailand/DMSc-07717/2022	Original	2022-02-04	BA.1	Asia	Thailand	Thailand	Khon Kaen	non-BMR
EPI_ISL_10096167	hCoV-19/Thailand/DMSc-07718/2022	Original	2022-02-04	BA.1.1	Asia	Thailand	Thailand	Kalasin	non-BMR
EPI_ISL_10096168	hCoV-19/Thailand/DMSc-07719/2022	Original	2022-02-04	BA.1.1	Asia	Thailand	Thailand	Roi Et	non-BMR
EPI_ISL_10096169	hCoV-19/Thailand/DMSc-07720/2022	Original	2022-02-04	BA.1.1	Asia	Thailand	Thailand	Roi Et	non-BMR
EPI_ISL_10096170	hCoV-19/Thailand/DMSc-07721/2022	Original	2022-02-04	BA.1.1	Asia	Thailand	Thailand	Roi Et	non-BMR
EPI_ISL_10096171	hCoV-19/Thailand/DMSc-07722/2022	Original	2022-02-05	BA.1.1	Asia	Thailand	Thailand	Kalasin	non-BMR
EPI_ISL_10096172	hCoV-19/Thailand/DMSc-07723/2022	Original	2022-02-05	BA.1.1	Asia	Thailand	Thailand	Roi Et	non-BMR
EPI_ISL_10096173	hCoV-19/Thailand/DMSc-07724/2022	Original	2022-02-04	BA.1.1	Asia	Thailand	Thailand	Maha Sarakham	non-BMR
EPI_ISL_10096174	hCoV-19/Thailand/DMSc-07725/2022	Original	2022-02-04	BA.1	Asia	Thailand	Thailand	Khon Kaen	non-BMR
EPI_ISL_10096175	hCoV-19/Thailand/DMSc-07726/2022	Original	2022-02-04	BA.1.1	Asia	Thailand	Thailand	Kalasin	non-BMR
EPI_ISL_10096176	hCoV-19/Thailand/DMSc-07727/2022	Original	2022-02-04	BA.1.1	Asia	Thailand	Thailand	Roi Et	non-BMR
EPI_ISL_10096177	hCoV-19/Thailand/DMSc-07728/2022	Original	2022-02-04	BA.1.1	Asia	Thailand	Thailand	Roi Et	non-BMR
EPI_ISL_10096178	hCoV-19/Thailand/DMSc-07729/2022	Original	2022-02-04	BA.1.1	Asia	Thailand	Thailand	Roi Et	non-BMR
EPI_ISL_10096179	hCoV-19/Thailand/DMSc-07730/2022	Original	2022-02-05	BA.1.1	Asia	Thailand	Thailand	Kalasin	non-BMR
EPI_ISL_10096180	hCoV-19/Thailand/DMSc-07731/2022	Original	2022-02-05	BA.1.1	Asia	Thailand	Thailand	Roi Et	non-BMR
EPI_ISL_10096181	hCoV-19/Thailand/DMSc-07732/2022	Original	2022-02-04	BA.1.1	Asia	Thailand	Thailand	Maha Sarakham	non-BMR
EPI_ISL_10096182	hCoV-19/Thailand/DMSc-07733/2022	Original	2022-02-04	BA.2.10	Asia	Thailand	Thailand	Khon Kaen	non-BMR
EPI_ISL_10096183	hCoV-19/Thailand/DMSc-07734/2022	Original	2022-02-04	BA.1.1	Asia	Thailand	Thailand	Kalasin	non-BMR
EPI_ISL_10096184	hCoV-19/Thailand/DMSc-07735/2022	Original	2022-02-04	BA.1.1	Asia	Thailand	Thailand	Roi Et	non-BMR
EPI_ISL_10096185	hCoV-19/Thailand/DMSc-07736/2022	Original	2022-02-04	BA.1.1	Asia	Thailand	Thailand	Roi Et	non-BMR
EPI_ISL_10096186	hCoV-19/Thailand/DMSc-07737/2022	Original	2022-02-04	BA.1.1	Asia	Thailand	Thailand	Roi Et	non-BMR
EPI_ISL_10096187	hCoV-19/Thailand/DMSc-07738/2022	Original	2022-02-05	BA.1.1	Asia	Thailand	Thailand	Kalasin	non-BMR
EPI_ISL_10096188	hCoV-19/Thailand/DMSc-07739/2022	Original	2022-02-05	BA.2.10	Asia	Thailand	Thailand	Roi Et	non-BMR
EPI_ISL_10096190	hCoV-19/Thailand/DMSc-07740/2022	Original	2022-02-04	BA.1.1	Asia	Thailand	Thailand	Maha Sarakham	non-BMR
EPI_ISL_10096191	hCoV-19/Thailand/DMSc-07741/2022	Original	2022-02-04	BA.1.1	Asia	Thailand	Thailand	Khon Kaen	non-BMR
EPI_ISL_10096192	hCoV-19/Thailand/DMSc-07742/2022	Original	2022-02-04	BA.1	Asia	Thailand	Thailand	Roi Et	non-BMR
EPI_ISL_10096193	hCoV-19/Thailand/DMSc-07743/2022	Original	2022-02-04	BA.1.1	Asia	Thailand	Thailand	Roi Et	non-BMR
EPI_ISL_10096194	hCoV-19/Thailand/DMSc-07744/2022	Original	2022-02-04	BA.1.1	Asia	Thailand	Thailand	Roi Et	non-BMR
EPI_ISL_10096195	hCoV-19/Thailand/DMSc-07745/2022	Original	2022-02-04	BA.1.1	Asia	Thailand	Thailand	Roi Et	non-BMR
EPI_ISL_10096196	hCoV-19/Thailand/DMSc-07746/2022	Original	2022-02-05	BA.1.1	Asia	Thailand	Thailand	Kalasin	non-BMR
EPI_ISL_10096197	hCoV-19/Thailand/DMSc-07747/2022	Original	2022-02-05	BA.1.1	Asia	Thailand	Thailand	Roi Et	non-BMR
EPI_ISL_10096198	hCoV-19/Thailand/DMSc-07748/2022	Original	2022-02-04	BA.1.1	Asia	Thailand	Thailand	Maha Sarakham	non-BMR
EPI_ISL_10096199	hCoV-19/Thailand/DMSc-07749/2022	Original	2022-02-04	BA.1.1.15	Asia	Thailand	Thailand	Khon Kaen	non-BMR
EPI_ISL_10096200	hCoV-19/Thailand/DMSc-07750/2022	Original	2022-02-04	BA.1	Asia	Thailand	Thailand	Roi Et	non-BMR
EPI_ISL_10096201	hCoV-19/Thailand/DMSc-07751/2022	Original	2022-02-04	BA.1.1	Asia	Thailand	Thailand	Roi Et	non-BMR
EPI_ISL_10096202	hCoV-19/Thailand/DMSc-07752/2022	Original	2022-02-04	BA.1.1	Asia	Thailand	Thailand	Roi Et	non-BMR
EPI_ISL_10096203	hCoV-19/Thailand/DMSc-07753/2022	Original	2022-02-04	BA.1.1	Asia	Thailand	Thailand	Roi Et	non-BMR
EPI_ISL_10096204	hCoV-19/Thailand/DMSc-07755/2022	Original	2022-02-05	BA.1.1	Asia	Thailand	Thailand	Roi Et	non-BMR
EPI_ISL_10096205	hCoV-19/Thailand/DMSc-07756/2022	Original	2022-02-04	BA.1.1	Asia	Thailand	Thailand	Maha Sarakham	non-BMR
EPI_ISL_10096206	hCoV-19/Thailand/DMSc-07757/2022	Original	2022-02-04	BA.1.1	Asia	Thailand	Thailand	Khon Kaen	non-BMR
EPI_ISL_10096207	hCoV-19/Thailand/DMSc-07758/2022	Original	2022-02-04	BA.1	Asia	Thailand	Thailand	Roi Et	non-BMR
EPI_ISL_10096208	hCoV-19/Thailand/DMSc-07759/2022	Original	2022-02-04	BA.1.1	Asia	Thailand	Thailand	Roi Et	non-BMR
EPI_ISL_10096209	hCoV-19/Thailand/DMSc-07760/2022	Original	2022-02-04	BA.1.1	Asia	Thailand	Thailand	Roi Et	non-BMR
EPI_ISL_10096210	hCoV-19/Thailand/DMSc-07761/2022	Original	2022-02-04	BA.1.1	Asia	Thailand	Thailand	Roi Et	non-BMR
EPI_ISL_10096211	hCoV-19/Thailand/DMSc-07762/2022	Original	2022-02-05	BA.1.1	Asia	Thailand	Thailand	Roi Et	non-BMR
EPI_ISL_10096212	hCoV-19/Thailand/DMSc-07763/2022	Original	2022-02-05	BA.1.1	Asia	Thailand	Thailand	Roi Et	non-BMR
EPI_ISL_10096213	hCoV-19/Thailand/DMSc-07764/2022	Original	2022-02-04	BA.1.17	Asia	Thailand	Thailand	Maha Sarakham	non-BMR
EPI_ISL_10096214	hCoV-19/Thailand/DMSc-07765/2022	Original	2022-02-04	BA.1.1	Asia	Thailand	Thailand	Khon Kaen	non-BMR
EPI_ISL_10096215	hCoV-19/Thailand/DMSc-07766/2022	Original	2022-02-04	BA.1.1	Asia	Thailand	Thailand	Roi Et	non-BMR
EPI_ISL_10096216	hCoV-19/Thailand/DMSc-07767/2022	Original	2022-02-04	BA.1.1	Asia	Thailand	Thailand	Roi Et	non-BMR
EPI_ISL_10096217	hCoV-19/Thailand/DMSc-07768/2022	Original	2022-02-04	BA.1.1	Asia	Thailand	Thailand	Roi Et	non-BMR
EPI_ISL_10096218	hCoV-19/Thailand/DMSc-07769/2022	Original	2022-02-04	BA.1.1	Asia	Thailand	Thailand	Roi Et	non-BMR
EPI_ISL_10096219	hCoV-19/Thailand/DMSc-07770/2022	Original	2022-02-05	BA.1.1	Asia	Thailand	Thailand	Roi Et	non-BMR
EPI_ISL_10096220	hCoV-19/Thailand/DMSc-07771/2022	Original	2022-02-05	BA.1.1	Asia	Thailand	Thailand	Roi Et	non-BMR
EPI_ISL_10096221	hCoV-19/Thailand/DMSc-07772/2022	Original	2022-02-04	BA.1.1	Asia	Thailand	Thailand	Maha Sarakham	non-BMR
EPI_ISL_10096222	hCoV-19/Thailand/DMSc-07773/2022	Original	2022-02-04	BA.1.1	Asia	Thailand	Thailand	Khon Kaen	non-BMR
EPI_ISL_10096223	hCoV-19/Thailand/DMSc-07775/2022	Original	2022-02-04	BA.1.1	Asia	Thailand	Thailand	Roi Et	non-BMR
EPI_ISL_10096224	hCoV-19/Thailand/DMSc-07776/2022	Original	2022-02-04	BA.1.1	Asia	Thailand	Thailand	Roi Et	non-BMR
EPI_ISL_10096225	hCoV-19/Thailand/DMSc-07777/2022	Original	2022-02-04	BA.1.1	Asia	Thailand	Thailand	Roi Et	non-BMR
EPI_ISL_10096226	hCoV-19/Thailand/DMSc-07778/2022	Original	2022-02-05	BA.2.10	Asia	Thailand	Thailand	Roi Et	non-BMR
EPI_ISL_10096227	hCoV-19/Thailand/DMSc-07779/2022	Original	2022-02-05	BA.2.10.1	Asia	Thailand	Thailand	Roi Et	non-BMR
EPI_ISL_10096228	hCoV-19/Thailand/DMSc-07780/2022	Original	2022-02-03	BA.1.1	Asia	Thailand	Thailand	Maha Sarakham	non-BMR
EPI_ISL_10096229	hCoV-19/Thailand/DMSc-07781/2022	Original	2022-02-04	BA.1.1	Asia	Thailand	Thailand	Khon Kaen	non-BMR
EPI_ISL_10096230	hCoV-19/Thailand/DMSc-07782/2022	Original	2022-02-04	BA.1.1	Asia	Thailand	Thailand	Roi Et	non-BMR
EPI_ISL_10096231	hCoV-19/Thailand/DMSc-07783/2022	Original	2022-02-04	BA.1.1	Asia	Thailand	Thailand	Roi Et	non-BMR
EPI_ISL_10096232	hCoV-19/Thailand/DMSc-07784/2022	Original	2022-02-04	BA.1.1	Asia	Thailand	Thailand	Roi Et	non-BMR
EPI_ISL_10096233	hCoV-19/Thailand/DMSc-07785/2022	Original	2022-02-04	BA.1.1	Asia	Thailand	Thailand	Roi Et	non-BMR
EPI_ISL_10096234	hCoV-19/Thailand/DMSc-07786/2022	Original	2022-02-05	BA.1.1	Asia	Thailand	Thailand	Roi Et	non-BMR
EPI_ISL_10096235	hCoV-19/Thailand/DMSc-07787/2022	Original	2022-02-05	BA.2.10.1	Asia	Thailand	Thailand	Roi Et	non-BMR
EPI_ISL_10096236	hCoV-19/Thailand/DMSc-07788/2022	Original	2022-02-03	BA.1.1	Asia	Thailand	Thailand	Maha Sarakham	non-BMR
EPI_ISL_10096237	hCoV-19/Thailand/DMSc-07789/2022	Original	2022-02-04	BA.1	Asia	Thailand	Thailand	Khon Kaen	non-BMR
EPI_ISL_10096238	hCoV-19/Thailand/DMSc-07790/2022	Original	2022-02-04	BA.1.1	Asia	Thailand	Thailand	Roi Et	non-BMR
EPI_ISL_10096239	hCoV-19/Thailand/DMSc-07791/2022	Original	2022-02-04	BA.1.1	Asia	Thailand	Thailand	Roi Et	non-BMR
EPI_ISL_10096240	hCoV-19/Thailand/DMSc-07792/2022	Original	2022-02-04	BA.2.10.1	Asia	Thailand	Thailand	Roi Et	non-BMR
EPI_ISL_10096241	hCoV-19/Thailand/DMSc-07793/2022	Original	2022-02-04	BA.1.1	Asia	Thailand	Thailand	Roi Et	non-BMR
EPI_ISL_10096242	hCoV-19/Thailand/DMSc-07794/2022	Original	2022-02-05	BA.2.10.1	Asia	Thailand	Thailand	Roi Et	non-BMR
EPI_ISL_10096243	hCoV-19/Thailand/DMSc-07795/2022	Original	2022-02-05	BA.1.1	Asia	Thailand	Thailand	Roi Et	non-BMR
EPI_ISL_10096244	hCoV-19/Thailand/DMSc-07796/2022	Original	2022-02-03	BA.1	Asia	Thailand	Thailand	Maha Sarakham	non-BMR
EPI_ISL_10096245	hCoV-19/Thailand/DMSc-07797/2022	Original	2022-02-04	BA.1.1	Asia	Thailand	Thailand	Khon Kaen	non-BMR
EPI_ISL_10096246	hCoV-19/Thailand/DMSc-07798/2022	Original	2022-02-04	BA.1.1	Asia	Thailand	Thailand	Roi Et	non-BMR
EPI_ISL_10096247	hCoV-19/Thailand/DMSc-07800/2022	Original	2022-02-04	BA.1.1	Asia	Thailand	Thailand	Roi Et	non-BMR
EPI_ISL_10096248	hCoV-19/Thailand/DMSc-07801/2022	Original	2022-02-04	BA.1.1	Asia	Thailand	Thailand	Roi Et	non-BMR
EPI_ISL_10096249	hCoV-19/Thailand/DMSc-07802/2022	Original	2022-02-05	BA.1.1	Asia	Thailand	Thailand	Roi Et	non-BMR
EPI_ISL_10096250	hCoV-19/Thailand/DMSc-07803/2022	Original	2022-02-04	BA.1.1	Asia	Thailand	Thailand	Maha Sarakham	non-BMR
EPI_ISL_10096251	hCoV-19/Thailand/DMSc-07804/2022	Original	2022-02-04	BA.1.1	Asia	Thailand	Thailand	Kalasin	non-BMR
EPI_ISL_10096252	hCoV-19/Thailand/DMSc-07805/2022	Original	2022-02-04	BA.1.1	Asia	Thailand	Thailand	Roi Et	non-BMR
EPI_ISL_10096253	hCoV-19/Thailand/DMSc-07806/2022	Original	2022-02-04	BA.1.1	Asia	Thailand	Thailand	Roi Et	non-BMR
EPI_ISL_10096254	hCoV-19/Thailand/DMSc-07807/2022	Original	2022-02-04	BA.1.1	Asia	Thailand	Thailand	Roi Et	non-BMR
EPI_ISL_10096255	hCoV-19/Thailand/DMSc-07808/2022	Original	2022-02-04	BA.1.1	Asia	Thailand	Thailand	Khon Kaen	non-BMR
EPI_ISL_10096256	hCoV-19/Thailand/DMSc-07809/2022	Original	2022-02-05	BA.1.1	Asia	Thailand	Thailand	Roi Et	non-BMR
EPI_ISL_10096257	hCoV-19/Thailand/DMSc-07810/2022	Original	2022-02-05	BA.1.1	Asia	Thailand	Thailand	Roi Et	non-BMR
EPI_ISL_10096258	hCoV-19/Thailand/DMSc-07811/2022	Original	2022-02-05	BA.1.1	Asia	Thailand	Thailand	Maha Sarakham	non-BMR
EPI_ISL_10096259	hCoV-19/Thailand/DMSc-07812/2022	Original	2022-02-05	BA.1.1	Asia	Thailand	Thailand	Maha Sarakham	non-BMR
EPI_ISL_10096260	hCoV-19/Thailand/DMSc-07813/2022	Original	2022-02-05	BA.1.1	Asia	Thailand	Thailand	Maha Sarakham	non-BMR
EPI_ISL_10096261	hCoV-19/Thailand/DMSc-07814/2022	Original	2022-02-01	BA.1.1	Asia	Thailand	Thailand	Bangkok	BMR
EPI_ISL_10096262	hCoV-19/Thailand/DMSc-07815/2022	Original	2022-02-03	BA.1.1	Asia	Thailand	Thailand	Bangkok	BMR
EPI_ISL_10096263	hCoV-19/Thailand/DMSc-07816/2022	Original	2022-02-01	BA.1	Asia	Thailand	Thailand	Bangkok	BMR
EPI_ISL_10096264	hCoV-19/Thailand/DMSc-07817/2022	Original	2022-02-04	BA.1.1.15	Asia	Thailand	Thailand	Bangkok	BMR
EPI_ISL_10096266	hCoV-19/Thailand/DMSc-07818/2022	Original	2022-02-05	BA.1.1	Asia	Thailand	Thailand	Roi Et	non-BMR
EPI_ISL_10096267	hCoV-19/Thailand/DMSc-07819/2022	Original	2022-02-05	BA.1.1	Asia	Thailand	Thailand	Maha Sarakham	non-BMR
EPI_ISL_10096268	hCoV-19/Thailand/DMSc-07820/2022	Original	2022-02-05	BA.1.1	Asia	Thailand	Thailand	Maha Sarakham	non-BMR
EPI_ISL_10096269	hCoV-19/Thailand/DMSc-07821/2022	Original	2022-02-09	BA.1.1	Asia	Thailand	Thailand	Bangkok	BMR
EPI_ISL_10096270	hCoV-19/Thailand/DMSc-07822/2022	Original	2022-02-01	BA.1.1	Asia	Thailand	Thailand	Bangkok	BMR
EPI_ISL_10096271	hCoV-19/Thailand/DMSc-07823/2022	Original	2022-02-03	BA.1.1	Asia	Thailand	Thailand	Bangkok	BMR
EPI_ISL_10096272	hCoV-19/Thailand/DMSc-07824/2022	Original	2022-02-01	BA.1	Asia	Thailand	Thailand	Bangkok	BMR
EPI_ISL_10096273	hCoV-19/Thailand/DMSc-07825/2022	Original	2022-02-04	BA.2	Asia	Thailand	Thailand	Bangkok	BMR
EPI_ISL_10096274	hCoV-19/Thailand/DMSc-07826/2022	Original	2022-02-05	BA.1.1	Asia	Thailand	Thailand	Roi Et	non-BMR
EPI_ISL_10096275	hCoV-19/Thailand/DMSc-07827/2022	Original	2022-02-05	BA.1.1	Asia	Thailand	Thailand	Maha Sarakham	non-BMR
EPI_ISL_10096276	hCoV-19/Thailand/DMSc-07828/2022	Original	2022-02-05	BA.2.10	Asia	Thailand	Thailand	Maha Sarakham	non-BMR
EPI_ISL_10096277	hCoV-19/Thailand/DMSc-07829/2022	Original	2022-01-31	BA.1.1	Asia	Thailand	Thailand	Bangkok	BMR
EPI_ISL_10096278	hCoV-19/Thailand/DMSc-07830/2022	Original	2022-02-02	BA.1.1	Asia	Thailand	Thailand	Bangkok	BMR
EPI_ISL_10096279	hCoV-19/Thailand/DMSc-07831/2022	Original	2022-02-04	BA.1.1	Asia	Thailand	Thailand	Bangkok	BMR
EPI_ISL_10096280	hCoV-19/Thailand/DMSc-07832/2022	Original	2022-02-02	BA.1	Asia	Thailand	Thailand	Bangkok	BMR
EPI_ISL_10096281	hCoV-19/Thailand/DMSc-07833/2022	Original	2022-02-05	BA.1.1	Asia	Thailand	Thailand	Bangkok	BMR
EPI_ISL_10096282	hCoV-19/Thailand/DMSc-07834/2022	Original	2022-02-05	BA.1.1	Asia	Thailand	Thailand	Maha Sarakham	non-BMR
EPI_ISL_10096283	hCoV-19/Thailand/DMSc-07835/2022	Original	2022-02-05	BA.1.1	Asia	Thailand	Thailand	Maha Sarakham	non-BMR
EPI_ISL_10096284	hCoV-19/Thailand/DMSc-07836/2022	Original	2022-02-05	BA.1.1	Asia	Thailand	Thailand	Maha Sarakham	non-BMR
EPI_ISL_10096285	hCoV-19/Thailand/DMSc-07837/2022	Original	2022-01-31	BA.1	Asia	Thailand	Thailand	Bangkok	BMR
EPI_ISL_10096286	hCoV-19/Thailand/DMSc-07838/2022	Original	2022-02-02	BA.1.1	Asia	Thailand	Thailand	Bangkok	BMR
EPI_ISL_10096287	hCoV-19/Thailand/DMSc-07839/2022	Original	2022-02-04	BA.2.10	Asia	Thailand	Thailand	Bangkok	BMR
EPI_ISL_10096288	hCoV-19/Thailand/DMSc-07840/2022	Original	2022-02-02	BA.1	Asia	Thailand	Thailand	Bangkok	BMR
EPI_ISL_10096289	hCoV-19/Thailand/DMSc-07841/2022	Original	2022-02-05	BA.1.1	Asia	Thailand	Thailand	Bangkok	BMR
EPI_ISL_10096290	hCoV-19/Thailand/DMSc-07842/2022	Original	2022-02-05	BA.1.1	Asia	Thailand	Thailand	Maha Sarakham	non-BMR
EPI_ISL_10096291	hCoV-19/Thailand/DMSc-07843/2022	Original	2022-02-05	BA.1.1	Asia	Thailand	Thailand	Maha Sarakham	non-BMR
EPI_ISL_10096292	hCoV-19/Thailand/DMSc-07845/2022	Original	2022-02-02	BA.1.1	Asia	Thailand	Thailand	Bangkok	BMR
EPI_ISL_10096293	hCoV-19/Thailand/DMSc-07846/2022	Original	2022-02-04	BA.1.1	Asia	Thailand	Thailand	Bangkok	BMR
EPI_ISL_10096294	hCoV-19/Thailand/DMSc-07847/2022	Original	2022-02-02	BA.1.1	Asia	Thailand	Thailand	Bangkok	BMR
EPI_ISL_10096295	hCoV-19/Thailand/DMSc-07848/2022	Original	2022-02-05	BA.1.1	Asia	Thailand	Thailand	Bangkok	BMR
EPI_ISL_10096296	hCoV-19/Thailand/DMSc-07849/2022	Original	2022-02-05	BA.2.10	Asia	Thailand	Thailand	Maha Sarakham	non-BMR
EPI_ISL_10096297	hCoV-19/Thailand/DMSc-07850/2022	Original	2022-02-05	BA.1.1	Asia	Thailand	Thailand	Maha Sarakham	non-BMR
EPI_ISL_10096298	hCoV-19/Thailand/DMSc-07851/2022	Original	2022-02-05	BA.1.1	Asia	Thailand	Thailand	Maha Sarakham	non-BMR
EPI_ISL_10096299	hCoV-19/Thailand/DMSc-07852/2022	Original	2022-01-31	BA.1.1	Asia	Thailand	Thailand	Bangkok	BMR
EPI_ISL_10096300	hCoV-19/Thailand/DMSc-07853/2022	Original	2022-02-02	BA.1.1	Asia	Thailand	Thailand	Bangkok	BMR
EPI_ISL_10096301	hCoV-19/Thailand/DMSc-07854/2022	Original	2022-02-04	BA.2.10	Asia	Thailand	Thailand	Bangkok	BMR
EPI_ISL_10096302	hCoV-19/Thailand/DMSc-07855/2022	Original	2022-02-02	BA.1.1	Asia	Thailand	Thailand	Bangkok	BMR
EPI_ISL_10096303	hCoV-19/Thailand/DMSc-07856/2022	Original	2022-02-05	BA.1.1	Asia	Thailand	Thailand	Bangkok	BMR
EPI_ISL_10096304	hCoV-19/Thailand/DMSc-07857/2022	Original	2022-02-05	BA.1.1	Asia	Thailand	Thailand	Maha Sarakham	non-BMR
EPI_ISL_10096305	hCoV-19/Thailand/DMSc-07858/2022	Original	2022-02-04	BA.2.10	Asia	Thailand	Thailand	Maha Sarakham	non-BMR
EPI_ISL_10096306	hCoV-19/Thailand/DMSc-07859/2022	Original	2022-02-05	BA.2.10	Asia	Thailand	Thailand	Maha Sarakham	non-BMR
EPI_ISL_10096307	hCoV-19/Thailand/DMSc-07860/2022	Original	2022-01-31	BA.1.1	Asia	Thailand	Thailand	Bangkok	BMR
EPI_ISL_10096308	hCoV-19/Thailand/DMSc-07861/2022	Original	2022-02-02	BA.1.16.1	Asia	Thailand	Thailand	Bangkok	BMR
EPI_ISL_10096309	hCoV-19/Thailand/DMSc-07862/2022	Original	2022-01-31	BA.1.1	Asia	Thailand	Thailand	Bangkok	BMR
EPI_ISL_10096310	hCoV-19/Thailand/DMSc-07863/2022	Original	2022-02-03	BA.1.16.1	Asia	Thailand	Thailand	Bangkok	BMR
EPI_ISL_10096311	hCoV-19/Thailand/DMSc-07865/2022	Original	2022-02-05	BA.1.1	Asia	Thailand	Thailand	Maha Sarakham	non-BMR
EPI_ISL_10096312	hCoV-19/Thailand/DMSc-07866/2022	Original	2022-02-05	BA.2.10	Asia	Thailand	Thailand	Maha Sarakham	non-BMR
EPI_ISL_10096313	hCoV-19/Thailand/DMSc-07867/2022	Original	2022-02-05	BA.1.1	Asia	Thailand	Thailand	Maha Sarakham	non-BMR
EPI_ISL_10096314	hCoV-19/Thailand/DMSc-07868/2022	Original	2022-01-31	AY.85	Asia	Thailand	Thailand	Bangkok	BMR
EPI_ISL_10096315	hCoV-19/Thailand/DMSc-07869/2022	Original	2022-02-03	BA.1.1	Asia	Thailand	Thailand	Bangkok	BMR
EPI_ISL_10096316	hCoV-19/Thailand/DMSc-07870/2022	Original	2022-01-31	BA.1.16	Asia	Thailand	Thailand	Bangkok	BMR
EPI_ISL_10096317	hCoV-19/Thailand/DMSc-07871/2022	Original	2022-02-03	BA.1.1	Asia	Thailand	Thailand	Bangkok	BMR
EPI_ISL_10096318	hCoV-19/Thailand/DMSc-07873/2022	Original	2022-02-05	BA.1.1	Asia	Thailand	Thailand	Maha Sarakham	non-BMR
EPI_ISL_10096319	hCoV-19/Thailand/DMSc-07874/2022	Original	2022-02-05	BA.1.1	Asia	Thailand	Thailand	Maha Sarakham	non-BMR
EPI_ISL_10096320	hCoV-19/Thailand/DMSc-07875/2022	Original	2022-02-05	BA.1.1	Asia	Thailand	Thailand	Maha Sarakham	non-BMR
EPI_ISL_10096321	hCoV-19/Thailand/DMSc-07876/2022	Original	2022-02-01	BA.1.1	Asia	Thailand	Thailand	Bangkok	BMR
EPI_ISL_10096322	hCoV-19/Thailand/DMSc-07877/2022	Original	2022-02-03	BA.1.1	Asia	Thailand	Thailand	Bangkok	BMR
EPI_ISL_10096323	hCoV-19/Thailand/DMSc-07878/2022	Original	2022-01-31	BA.1.1	Asia	Thailand	Thailand	Bangkok	BMR
EPI_ISL_10096324	hCoV-19/Thailand/DMSc-07879/2022	Original	2022-02-03	BA.1.1	Asia	Thailand	Thailand	Bangkok	BMR
EPI_ISL_10096325	hCoV-19/Thailand/DMSc-07881/2022	Original	2022-02-05	BA.1.1	Asia	Thailand	Thailand	Maha Sarakham	non-BMR
EPI_ISL_10096326	hCoV-19/Thailand/DMSc-07882/2022	Original	2022-02-05	BA.2	Asia	Thailand	Thailand	Maha Sarakham	non-BMR
EPI_ISL_10096327	hCoV-19/Thailand/DMSc-07883/2022	Original	2022-02-05	BA.1.1	Asia	Thailand	Thailand	Maha Sarakham	non-BMR
EPI_ISL_10096328	hCoV-19/Thailand/DMSc-07884/2022	Original	2022-02-01	BA.1.1	Asia	Thailand	Thailand	Bangkok	BMR
EPI_ISL_10096329	hCoV-19/Thailand/DMSc-07885/2022	Original	2022-02-03	BA.2.10	Asia	Thailand	Thailand	Bangkok	BMR
EPI_ISL_10096330	hCoV-19/Thailand/DMSc-07886/2022	Original	2022-01-31	BA.1.1	Asia	Thailand	Thailand	Bangkok	BMR
EPI_ISL_10096331	hCoV-19/Thailand/DMSc-07887/2022	Original	2022-02-03	BA.1.1	Asia	Thailand	Thailand	Bangkok	BMR
EPI_ISL_10096333	hCoV-19/Thailand/DMSc-07888/2022	Original	2022-02-06	BA.1	Asia	Thailand	Thailand	Bangkok	BMR
EPI_ISL_10096334	hCoV-19/Thailand/DMSc-07889/2022	Original	2022-02-05	BA.1.1	Asia	Thailand	Thailand	Maha Sarakham	non-BMR
EPI_ISL_10096335	hCoV-19/Thailand/DMSc-07890/2022	Original	2022-02-05	BA.1.1	Asia	Thailand	Thailand	Maha Sarakham	non-BMR
EPI_ISL_10096336	hCoV-19/Thailand/DMSc-07891/2022	Original	2022-02-05	BA.2.10	Asia	Thailand	Thailand	Maha Sarakham	non-BMR
EPI_ISL_10096337	hCoV-19/Thailand/DMSc-07892/2022	Original	2022-02-01	BA.1.1	Asia	Thailand	Thailand	Bangkok	BMR
EPI_ISL_10096338	hCoV-19/Thailand/DMSc-07893/2022	Original	2022-02-03	BA.2.10	Asia	Thailand	Thailand	Bangkok	BMR
EPI_ISL_10096339	hCoV-19/Thailand/DMSc-07894/2022	Original	2022-02-01	BA.1.1	Asia	Thailand	Thailand	Bangkok	BMR
EPI_ISL_10096340	hCoV-19/Thailand/DMSc-07895/2022	Original	2022-02-04	BA.1.1	Asia	Thailand	Thailand	Bangkok	BMR
EPI_ISL_10096341	hCoV-19/Thailand/DMSc-07896/2022	Original	2022-02-05	BA.1.1	Asia	Thailand	Thailand	Maha Sarakham	non-BMR
EPI_ISL_10096342	hCoV-19/Thailand/DMSc-07897/2022	Original	2022-02-05	BA.1.1	Asia	Thailand	Thailand	Maha Sarakham	non-BMR
EPI_ISL_10096343	hCoV-19/Thailand/DMSc-07898/2022	Original	2022-02-05	BA.1.1	Asia	Thailand	Thailand	Maha Sarakham	non-BMR
EPI_ISL_10096344	hCoV-19/Thailand/DMSc-07899/2022	Original	2022-02-01	BA.1.1	Asia	Thailand	Thailand	Bangkok	BMR
EPI_ISL_10096345	hCoV-19/Thailand/DMSc-07900/2022	Original	2022-02-03	BA.1.17	Asia	Thailand	Thailand	Bangkok	BMR
EPI_ISL_10096346	hCoV-19/Thailand/DMSc-07901/2022	Original	2022-02-01	BA.1	Asia	Thailand	Thailand	Bangkok	BMR
EPI_ISL_10096347	hCoV-19/Thailand/DMSc-07902/2022	Original	2022-02-04	BA.1.1	Asia	Thailand	Thailand	Bangkok	BMR
EPI_ISL_10109688	hCoV-19/England/MILK-36D3526/2022	Original	2022-02-13	BA.1	Europe	United Kingdom	Non-Thailand	NA	Europe
EPI_ISL_10112826	hCoV-19/Scotland/MILK-3698183/2022	Original	2022-02-12	BA.1.1	Europe	United Kingdom	Non-Thailand	NA	Europe
EPI_ISL_10118344	hCoV-19/Ireland/WX-NVRL-S22IRL00066262/2022	Original	2022-01-17	BA.1.17	Europe	Ireland	Non-Thailand	NA	Europe
EPI_ISL_10119278	hCoV-19/France/ARA-HCL722000290301/2022	Original	2022-01-12	BA.1.1.1	Europe	France	Non-Thailand	NA	Europe
EPI_ISL_10119281	hCoV-19/France/ARA-HCL722000302201/2022	Original	2022-01-12	BA.1.1.1	Europe	France	Non-Thailand	NA	Europe
EPI_ISL_10124767	hCoV-19/Thailand/NIC_SKM_SEQ01620/2021	Original	2021-12-28	AY.85	Asia	Thailand	Thailand	Samut Songkhram	non-BMR
EPI_ISL_10124768	hCoV-19/Thailand/NIC_SKM_SEQ01622/2021	Original	2021-12-28	AY.85	Asia	Thailand	Thailand	Samut Songkhram	non-BMR
EPI_ISL_10124770	hCoV-19/Thailand/NIC_SKM_SEQ1625/2022	Original	2022-01-02	AY.85	Asia	Thailand	Thailand	Samut Songkhram	non-BMR
EPI_ISL_10124771	hCoV-19/Thailand/NIC_PLK_SEQ1626/2022	Original	2022-01	AY.59	Asia	Thailand	Thailand	Phitsanulok	non-BMR
EPI_ISL_10124772	hCoV-19/Thailand/NIC_PLK_SEQ1627/2022	Original	2022-01	AY.85	Asia	Thailand	Thailand	Phitsanulok	non-BMR
EPI_ISL_10124773	hCoV-19/Thailand/NIC_PLK_SEQ1671/2022	Original	2022-01	AY.85	Asia	Thailand	Thailand	Phitsanulok	non-BMR
EPI_ISL_10124775	hCoV-19/Thailand/NIC_PLK_SEQ1673/2022	Original	2022-01	AY.85	Asia	Thailand	Thailand	Phitsanulok	non-BMR
EPI_ISL_10124776	hCoV-19/Thailand/NIC_PLK_SEQ1674/2022	Original	2022-01	AY.85	Asia	Thailand	Thailand	Phitsanulok	non-BMR
EPI_ISL_10124777	hCoV-19/Thailand/NIC_PLK_SEQ1689/2022	Original	2022-01	AY.85	Asia	Thailand	Thailand	Phitsanulok	non-BMR
EPI_ISL_10124780	hCoV-19/Thailand/NIC_PLK_SEQ1716/2022	Original	2022-01	AY.85	Asia	Thailand	Thailand	Phitsanulok	non-BMR
EPI_ISL_10124781	hCoV-19/Thailand/NIC_PLK_SEQ1717/2022	Original	2022-01	AY.85	Asia	Thailand	Thailand	Phitsanulok	non-BMR
EPI_ISL_10124782	hCoV-19/Thailand/NIC_PLK_SEQ1723/2022	Original	2022-01	AY.85	Asia	Thailand	Thailand	Phitsanulok	non-BMR
EPI_ISL_10124783	hCoV-19/Thailand/NIC_PLK_SEQ1724/2022	Original	2022-01	AY.85	Asia	Thailand	Thailand	Phitsanulok	non-BMR
EPI_ISL_10124784	hCoV-19/Thailand/NIC_PLK_SEQ1732/2022	Original	2022-01	AY.85	Asia	Thailand	Thailand	Phitsanulok	non-BMR
EPI_ISL_10124785	hCoV-19/Thailand/NIC_PLK_SEQ1733/2022	Original	2022-01	AY.85	Asia	Thailand	Thailand	Phitsanulok	non-BMR
EPI_ISL_10124786	hCoV-19/Thailand/NIC_PLK_SEQ1742/2022	Original	2022-01	AY.122	Asia	Thailand	Thailand	Phitsanulok	non-BMR
EPI_ISL_10124787	hCoV-19/Thailand/NIC_PLK_SEQ1760/2022	Original	2022-01	AY.85	Asia	Thailand	Thailand	Phitsanulok	non-BMR
EPI_ISL_10124789	hCoV-19/Thailand/NIC_CMI_SEQ1769/2022	Original	2022-01-01	BA.1.15	Asia	Thailand	Thailand	Chiang Mai	non-BMR
EPI_ISL_10124790	hCoV-19/Thailand/NIC_CMI_SEQ1770/2022	Original	2022-01-02	BA.1.1.1	Asia	Thailand	Thailand	Chiang Mai	non-BMR
EPI_ISL_10124791	hCoV-19/Thailand/NIC_CMI_SEQ1772/2022	Original	2022-01-02	BA.1.1.1	Asia	Thailand	Thailand	Chiang Mai	non-BMR
EPI_ISL_10124792	hCoV-19/Thailand/NIC_CMI_SEQ1776/2022	Original	2022-01-02	BA.1	Asia	Thailand	Thailand	Chiang Mai	non-BMR
EPI_ISL_10124793	hCoV-19/Thailand/NIC_CMI_SEQ1777/2022	Original	2022-01-02	BA.1.1.15	Asia	Thailand	Thailand	Chiang Mai	non-BMR
EPI_ISL_10124795	hCoV-19/Thailand/NIC_UDN_SEQ1783/2022	Original	2022-01	BA.1.1	Asia	Thailand	Thailand	Udon Thani	non-BMR
EPI_ISL_10124796	hCoV-19/Thailand/NIC_UDN_SEQ1785/2022	Original	2022-01	BA.1.1	Asia	Thailand	Thailand	Udon Thani	non-BMR
EPI_ISL_10124799	hCoV-19/Thailand/NIC_TRG_SEQ3374/2022	Original	2022-01-04	BA.1.17.2	Asia	Thailand	Thailand	Trang	non-BMR
EPI_ISL_10124800	hCoV-19/Thailand/NIC_TRG_SEQ3375/2022	Original	2022-01-05	BA.1.1	Asia	Thailand	Thailand	Trang	non-BMR
EPI_ISL_10124801	hCoV-19/Thailand/NIC_TRG_SEQ3376/2022	Original	2022-01-07	BA.1.17.2	Asia	Thailand	Thailand	Trang	non-BMR
EPI_ISL_10124802	hCoV-19/Thailand/NIC_TRG_SEQ3377/2022	Original	2022-01-08	BA.1.1	Asia	Thailand	Thailand	Trang	non-BMR
EPI_ISL_10125784	hCoV-19/Thailand/NIC_BKK_SEQ2330/2022	Original	2022-01-07	BA.1.20	Asia	Thailand	Thailand	Bangkok	BMR
EPI_ISL_10125785	hCoV-19/Thailand/NIC_KKN_SEQ3215/2022	Original	2022-01	B.1.1	Asia	Thailand	Thailand	Khon Kaen	non-BMR
EPI_ISL_10125786	hCoV-19/Thailand/NIC_KKN_SEQ3216/2022	Original	2022-01	BA.1.1	Asia	Thailand	Thailand	Khon Kaen	non-BMR
EPI_ISL_10125788	hCoV-19/Thailand/NIC_CBI_SEQ4096/2022	Original	2022-01-07	AY.85	Asia	Thailand	Thailand	Chon Buri	non-BMR
EPI_ISL_10125789	hCoV-19/Thailand/NIC_BKK_SEQ2320/2022	Original	2022-01	BA.1.1	Asia	Thailand	Thailand	Bangkok	BMR
EPI_ISL_10125790	hCoV-19/Thailand/NIC_BKK_SEQ2321/2022	Original	2022-01	BA.1.1	Asia	Thailand	Thailand	Bangkok	BMR
EPI_ISL_10125791	hCoV-19/Thailand/NIC_BKK_SEQ2322/2022	Original	2022-01	BA.1.1	Asia	Thailand	Thailand	Bangkok	BMR
EPI_ISL_10125792	hCoV-19/Thailand/NIC_BKK_SEQ2325/2022	Original	2022-01	BA.1.1	Asia	Thailand	Thailand	Bangkok	BMR
EPI_ISL_10125793	hCoV-19/Thailand/NIC_BKK_SEQ2326/2022	Original	2022-01	BA.1.17	Asia	Thailand	Thailand	Bangkok	BMR
EPI_ISL_10125794	hCoV-19/Thailand/NIC_BKK_SEQ2327/2022	Original	2022-01	BA.1.1	Asia	Thailand	Thailand	Bangkok	BMR
EPI_ISL_10125795	hCoV-19/Thailand/NIC_BKK_SEQ2335/2022	Original	2022-01-07	BA.1	Asia	Thailand	Thailand	Bangkok	BMR
EPI_ISL_10125797	hCoV-19/Thailand/NIC_BKK_SEQ2649/2022	Original	2022-01	BA.1	Asia	Thailand	Thailand	Bangkok	BMR
EPI_ISL_10125798	hCoV-19/Thailand/NIC_PKT_SEQ2663/2022	Original	2022-01-02	BA.1	Asia	Thailand	Thailand	Phuket	non-BMR
EPI_ISL_10125799	hCoV-19/Thailand/NIC_PKT_SEQ2665/2022	Original	2022-01-02	BA.1.1	Asia	Thailand	Thailand	Phuket	non-BMR
EPI_ISL_10125802	hCoV-19/Thailand/NIC_SNI_SEQ2695/2022	Original	2022-01-04	BA.1	Asia	Thailand	Thailand	Surat Thani	non-BMR
EPI_ISL_10125803	hCoV-19/Thailand/NIC_SNI_SEQ2696/2022	Original	2022-01-04	BA.1.17	Asia	Thailand	Thailand	Surat Thani	non-BMR
EPI_ISL_10125806	hCoV-19/Thailand/NIC_SNI_SEQ2699/2022	Original	2022-01-04	BA.1	Asia	Thailand	Thailand	Surat Thani	non-BMR
EPI_ISL_10125807	hCoV-19/Thailand/NIC_SNI_SEQ2700/2022	Original	2022-01-04	BA.1.17.2	Asia	Thailand	Thailand	Surat Thani	non-BMR
EPI_ISL_10125808	hCoV-19/Thailand/NIC_SNI_SEQ2701/2022	Original	2022-01-04	BA.1	Asia	Thailand	Thailand	Surat Thani	non-BMR
EPI_ISL_10125809	hCoV-19/Thailand/NIC_SNI_SEQ2702/2022	Original	2022-01-04	BA.1	Asia	Thailand	Thailand	Surat Thani	non-BMR
EPI_ISL_10125811	hCoV-19/Thailand/NIC_SNI_SEQ2705/2022	Original	2022-01-04	BA.1	Asia	Thailand	Thailand	Surat Thani	non-BMR
EPI_ISL_10125812	hCoV-19/Thailand/NIC_SNI_SEQ2706/2022	Original	2022-01-04	BA.1.1.15	Asia	Thailand	Thailand	Surat Thani	non-BMR
EPI_ISL_10125813	hCoV-19/Thailand/NIC_SNI_SEQ2707/2022	Original	2022-01-04	BA.1.1	Asia	Thailand	Thailand	Surat Thani	non-BMR
EPI_ISL_10125816	hCoV-19/Thailand/NIC_SNI_SEQ2710/2022	Original	2022-01-04	BA.1.1	Asia	Thailand	Thailand	Surat Thani	non-BMR
EPI_ISL_10125817	hCoV-19/Thailand/NIC_SNI_SEQ2711/2022	Original	2022-01-04	BA.1.1.15	Asia	Thailand	Thailand	Surat Thani	non-BMR
EPI_ISL_10125818	hCoV-19/Thailand/NIC_SNI_SEQ2712/2022	Original	2022-01-04	BA.1	Asia	Thailand	Thailand	Surat Thani	non-BMR
EPI_ISL_10125820	hCoV-19/Thailand/NIC_SNI_SEQ2714/2022	Original	2022-01-04	BA.1	Asia	Thailand	Thailand	Surat Thani	non-BMR
EPI_ISL_10125822	hCoV-19/Thailand/NIC_SNI_SEQ2716/2022	Original	2022-01-05	BA.1.16.1	Asia	Thailand	Thailand	Surat Thani	non-BMR
EPI_ISL_10125824	hCoV-19/Thailand/NIC_SNI_SEQ2720/2022	Original	2022-01-05	BA.1.18	Asia	Thailand	Thailand	Surat Thani	non-BMR
EPI_ISL_10125825	hCoV-19/Thailand/NIC_SNI_SEQ2721/2022	Original	2022-01-05	BA.1.1	Asia	Thailand	Thailand	Surat Thani	non-BMR
EPI_ISL_10125831	hCoV-19/Thailand/NIC_SNI_SEQ2727/2022	Original	2022-01-05	BA.1.1	Asia	Thailand	Thailand	Surat Thani	non-BMR
EPI_ISL_10131369	hCoV-19/Thailand/NIC_PLK_SEQ1692/2022	Original	2022-01	AY.85	Asia	Thailand	Thailand	Phitsanulok	non-BMR
EPI_ISL_10131373	hCoV-19/Thailand/NIC_PLK_SEQ1691/2022	Original	2022-01	AY.85	Asia	Thailand	Thailand	Phitsanulok	non-BMR
EPI_ISL_10131374	hCoV-19/Thailand/NIC_UDN_SEQ1787/2022	Original	2022-01	AY.1	Asia	Thailand	Thailand	Udon Thani	non-BMR
EPI_ISL_10131375	hCoV-19/Thailand/NIC_UDN_SEQ1784/2022	Original	2022-01	BA.1.1	Asia	Thailand	Thailand	Udon Thani	non-BMR
EPI_ISL_10134353	hCoV-19/France/IDF-CERBAHC-02107586/2022	Original	2022-02-07	BA.2	Europe	France	Non-Thailand	NA	Europe
EPI_ISL_10135512	hCoV-19/France/CVL-CERBAHC-01599624/2022	Original	2022-01-10	BA.1.1	Europe	France	Non-Thailand	NA	Europe
EPI_ISL_10136681	hCoV-19/Thailand/NIC_BKK_SEQ4873/2022	Original	2022-01-17	BA.1.1	Asia	Thailand	Thailand	Bangkok	BMR
EPI_ISL_10136683	hCoV-19/Thailand/NIC_BKK_SEQ4915/2022	Original	2022-01	BA.1.1	Asia	Thailand	Thailand	Bangkok	BMR
EPI_ISL_10136684	hCoV-19/Thailand/NIC_BKK_SEQ4934/2022	Original	2022-01	BA.1.1	Asia	Thailand	Thailand	Bangkok	BMR
EPI_ISL_10136685	hCoV-19/Thailand/NIC_BKK_SEQ4935/2022	Original	2022-01	BA.1.17	Asia	Thailand	Thailand	Bangkok	BMR
EPI_ISL_10136687	hCoV-19/Thailand/NIC_SNI_SEQ4943/2022	Original	2022-01	BA.1.1	Asia	Thailand	Thailand	Surat Thani	non-BMR
EPI_ISL_10136688	hCoV-19/Thailand/NIC_NSI_SEQ4944/2022	Original	2022-01	BA.1.1	Asia	Thailand	Thailand	Nakhon Si Thammarat	non-BMR
EPI_ISL_10136689	hCoV-19/Thailand/NIC_NSI_SEQ4945/2022	Original	2022-01	BA.1.17	Asia	Thailand	Thailand	Nakhon Si Thammarat	non-BMR
EPI_ISL_10136690	hCoV-19/Thailand/NIC_NSI_SEQ4946/2022	Original	2022-01	BA.1.17	Asia	Thailand	Thailand	Nakhon Si Thammarat	non-BMR
EPI_ISL_10136691	hCoV-19/Thailand/NIC_NSI_SEQ4947/2022	Original	2022-01	BA.1.1	Asia	Thailand	Thailand	Nakhon Si Thammarat	non-BMR
EPI_ISL_10136692	hCoV-19/Thailand/NIC_NSI_SEQ4948/2022	Original	2022-01	BA.1.17	Asia	Thailand	Thailand	Nakhon Si Thammarat	non-BMR
EPI_ISL_10136693	hCoV-19/Thailand/NIC_NSI_SEQ4949/2022	Original	2022-01	BA.1	Asia	Thailand	Thailand	Nakhon Si Thammarat	non-BMR
EPI_ISL_10136694	hCoV-19/Thailand/NIC_LPG_SEQ4951/2022	Original	2022-01-12	BA.1.1	Asia	Thailand	Thailand	Lamphun	non-BMR
EPI_ISL_10136695	hCoV-19/Thailand/NIC_LPG_SEQ4952/2022	Original	2022-01-10	BA.1.1	Asia	Thailand	Thailand	Lamphun	non-BMR
EPI_ISL_10136696	hCoV-19/Thailand/NIC_LPG_SEQ4953/2022	Original	2022-01-12	BA.1.1	Asia	Thailand	Thailand	Lamphun	non-BMR
EPI_ISL_10136697	hCoV-19/Thailand/NIC_BKK_SEQ4959/2022	Original	2022-01-17	BA.2.10	Asia	Thailand	Thailand	Bangkok	BMR
EPI_ISL_10136698	hCoV-19/Thailand/NIC_BKK_SEQ4985/2022	Original	2022-01	BA.1.17	Asia	Thailand	Thailand	Bangkok	BMR
EPI_ISL_10136699	hCoV-19/Thailand/NIC_BKK_SEQ4988/2022	Original	2022-01	BA.1.1	Asia	Thailand	Thailand	Bangkok	BMR
EPI_ISL_10136702	hCoV-19/Thailand/NIC_BKK_SEQ5090/2022	Original	2022-01-18	BA.1.1	Asia	Thailand	Thailand	Bangkok	BMR
EPI_ISL_10136703	hCoV-19/Thailand/NIC_BKK_SEQ5091/2022	Original	2022-01-16	BA.2.10	Asia	Thailand	Thailand	Bangkok	BMR
EPI_ISL_10136704	hCoV-19/Thailand/NIC_SPK_SEQ5106/2022	Original	2022-01	BA.1.1	Asia	Thailand	Thailand	Samut Prakan	BMR
EPI_ISL_10136705	hCoV-19/Thailand/NIC_BKK_SEQ5111/2022	Original	2022-01	BA.2.10	Asia	Thailand	Thailand	Bangkok	BMR
EPI_ISL_10136706	hCoV-19/Thailand/NIC_SKM_SEQ5125/2022	Original	2022-01-11	AY.85	Asia	Thailand	Thailand	Samut Songkhram	non-BMR
EPI_ISL_10136707	hCoV-19/Thailand/NIC_SKM_SEQ5126/2022	Original	2022-01-10	BA.1.13	Asia	Thailand	Thailand	Samut Songkhram	non-BMR
EPI_ISL_10136708	hCoV-19/Thailand/NIC_SKM_SEQ5127/2022	Original	2022-01-10	BA.1.1	Asia	Thailand	Thailand	Samut Songkhram	non-BMR
EPI_ISL_10136709	hCoV-19/Thailand/NIC_SKM_SEQ5128/2022	Original	2022-01-13	AY.85	Asia	Thailand	Thailand	Samut Songkhram	non-BMR
EPI_ISL_10136710	hCoV-19/Thailand/NIC_SKM_SEQ5129/2022	Original	2022-01-10	B.1.617.2	Asia	Thailand	Thailand	Samut Songkhram	non-BMR
EPI_ISL_10136711	hCoV-19/Thailand/NIC_SKM_SEQ5130/2022	Original	2022-01-13	BA.1.17	Asia	Thailand	Thailand	Samut Songkhram	non-BMR
EPI_ISL_10136712	hCoV-19/Thailand/NIC_SKM_SEQ5131/2022	Original	2022-01-12	BA.1.1	Asia	Thailand	Thailand	Samut Songkhram	non-BMR
EPI_ISL_10136713	hCoV-19/Thailand/NIC_SKM_SEQ5132/2022	Original	2022-01-13	BA.1.17.2	Asia	Thailand	Thailand	Samut Songkhram	non-BMR
EPI_ISL_10136714	hCoV-19/Thailand/NIC_SKM_SEQ5133/2022	Original	2022-01-12	BA.1.1	Asia	Thailand	Thailand	Samut Songkhram	non-BMR
EPI_ISL_10136716	hCoV-19/Thailand/NIC_BKK_SEQ5137/2022	Original	2022-01	BA.1.1	Asia	Thailand	Thailand	Bangkok	BMR
EPI_ISL_10136717	hCoV-19/Thailand/NIC_BKK_SEQ5144/2022	Original	2022-01	BA.2.10	Asia	Thailand	Thailand	Bangkok	BMR
EPI_ISL_10136719	hCoV-19/Thailand/NIC_SKM_SEQ5173/2022	Original	2022-01-04	AY.129	Asia	Thailand	Thailand	Samut Songkhram	non-BMR
EPI_ISL_10136720	hCoV-19/Thailand/NIC_SKM_SEQ5174/2022	Original	2022-01-10	AY.79	Asia	Thailand	Thailand	Samut Songkhram	non-BMR
EPI_ISL_10136721	hCoV-19/Thailand/NIC_SKM_SEQ5175/2022	Original	2022-01-12	AY.85	Asia	Thailand	Thailand	Samut Songkhram	non-BMR
EPI_ISL_10136722	hCoV-19/Thailand/NIC_SKM_SEQ5176/2022	Original	2022-01-12	BA.1.1	Asia	Thailand	Thailand	Samut Songkhram	non-BMR
EPI_ISL_10136723	hCoV-19/Thailand/NIC_BKK_SEQ5187/2022	Original	2022-01-18	BA.1.1	Asia	Thailand	Thailand	Bangkok	BMR
EPI_ISL_10136724	hCoV-19/Thailand/NIC_BKK_SEQ5188/2022	Original	2022-01-18	AY.85	Asia	Thailand	Thailand	Bangkok	BMR
EPI_ISL_10136725	hCoV-19/Thailand/NIC_BKK_SEQ5205/2022	Original	2022-01	BA.1.1	Asia	Thailand	Thailand	Bangkok	BMR
EPI_ISL_10136726	hCoV-19/Thailand/NIC_BKK_SEQ5207/2022	Original	2022-01-19	BA.1.15.1	Asia	Thailand	Thailand	Bangkok	BMR
EPI_ISL_10136727	hCoV-19/Thailand/NIC_SRI_SEQ5294/2022	Original	2022-01-09	AY.85	Asia	Thailand	Thailand	Saraburi	non-BMR
EPI_ISL_10136728	hCoV-19/Thailand/NIC_SRI_SEQ5295/2022	Original	2022-01-10	BA.1.1	Asia	Thailand	Thailand	Saraburi	non-BMR
EPI_ISL_10136729	hCoV-19/Thailand/NIC_SRI_SEQ5296/2022	Original	2022-01-10	BA.1.1	Asia	Thailand	Thailand	Saraburi	non-BMR
EPI_ISL_10136731	hCoV-19/Thailand/NIC_BKK_SEQ3820/2022	Original	2022-01-12	BA.1.1	Asia	Thailand	Thailand	Bangkok	BMR
EPI_ISL_10136733	hCoV-19/Thailand/NIC_BKK_SEQ3887/2022	Original	2022-01	BA.1	Asia	Thailand	Thailand	Bangkok	BMR
EPI_ISL_10136734	hCoV-19/Thailand/NIC_BKK_SEQ4133/2022	Original	2022-01	BA.1.1	Asia	Thailand	Thailand	Bangkok	BMR
EPI_ISL_10136736	hCoV-19/Thailand/NIC_BKK_SEQ4137/2022	Original	2022-01	BA.1.15	Asia	Thailand	Thailand	Bangkok	BMR
EPI_ISL_10136738	hCoV-19/Thailand/NIC_BKK_SEQ4139/2022	Original	2022-01	BA.1	Asia	Thailand	Thailand	Bangkok	BMR
EPI_ISL_10136740	hCoV-19/Thailand/NIC_BKK_SEQ4268/2022	Original	2022-01	BA.1.1	Asia	Thailand	Thailand	Bangkok	BMR
EPI_ISL_10136741	hCoV-19/Thailand/NIC_BKK_SEQ4270/2022	Original	2022-01	BA.1	Asia	Thailand	Thailand	Bangkok	BMR
EPI_ISL_10136742	hCoV-19/Thailand/NIC_BKK_SEQ4300/2022	Original	2022-01-13	BA.1.1	Asia	Thailand	Thailand	Bangkok	BMR
EPI_ISL_10136743	hCoV-19/Thailand/NIC_BKK_SEQ4351/2022	Original	2022-01	BA.1.1	Asia	Thailand	Thailand	Bangkok	BMR
EPI_ISL_10136744	hCoV-19/Thailand/NIC_BKK_SEQ4352/2022	Original	2022-01	BA.1.15	Asia	Thailand	Thailand	Bangkok	BMR
EPI_ISL_10136745	hCoV-19/Thailand/NIC_BKK_SEQ4358/2022	Original	2022-01	BA.1	Asia	Thailand	Thailand	Bangkok	BMR
EPI_ISL_10136746	hCoV-19/Thailand/NIC_BKK_SEQ4430/2022	Original	2022-01	BA.1.1.14	Asia	Thailand	Thailand	Bangkok	BMR
EPI_ISL_10136747	hCoV-19/Thailand/NIC_BKK_SEQ4454/2022	Original	2022-01	BA.1.18	Asia	Thailand	Thailand	Bangkok	BMR
EPI_ISL_10136748	hCoV-19/Thailand/NIC_BKK_SEQ4483/2022	Original	2022-01-15	BA.1.15	Asia	Thailand	Thailand	Bangkok	BMR
EPI_ISL_10136749	hCoV-19/Thailand/NIC_BKK_SEQ4484/2022	Original	2022-01-14	BA.1	Asia	Thailand	Thailand	Bangkok	BMR
EPI_ISL_10136750	hCoV-19/Thailand/NIC_BKK_SEQ4494/2022	Original	2022-01	BA.1.1	Asia	Thailand	Thailand	Bangkok	BMR
EPI_ISL_10136751	hCoV-19/Thailand/NIC_BKK_SEQ4504/2022	Original	2022-01	BA.1.17.2	Asia	Thailand	Thailand	Bangkok	BMR
EPI_ISL_10136754	hCoV-19/Thailand/NIC_BKK_SEQ4694/2022	Original	2022-01-16	BA.1.1	Asia	Thailand	Thailand	Bangkok	BMR
EPI_ISL_10136755	hCoV-19/Thailand/NIC_BKK_SEQ4695/2022	Original	2022-01-16	BA.1.1	Asia	Thailand	Thailand	Bangkok	BMR
EPI_ISL_10136756	hCoV-19/Thailand/NIC_BKK_SEQ4697/2022	Original	2022-01-16	BA.1.1	Asia	Thailand	Thailand	Bangkok	BMR
EPI_ISL_10136758	hCoV-19/Thailand/NIC_BKK_SEQ4819/2022	Original	2022-01-16	BA.1.17.2	Asia	Thailand	Thailand	Bangkok	BMR
EPI_ISL_10136759	hCoV-19/Thailand/NIC_BKK_SEQ4823/2022	Original	2022-01	BA.1.18	Asia	Thailand	Thailand	Bangkok	BMR
EPI_ISL_10136761	hCoV-19/Thailand/NIC_BKK_SEQ4825/2022	Original	2022-01	BA.2.3	Asia	Thailand	Thailand	Bangkok	BMR
EPI_ISL_10136763	hCoV-19/Thailand/NIC_BKK_SEQ4912/2022	Original	2022-01	BA.1.1	Asia	Thailand	Thailand	Bangkok	BMR
EPI_ISL_10136764	hCoV-19/Thailand/NIC_BKK_SEQ4913/2022	Original	2022-01	BA.2	Asia	Thailand	Thailand	Bangkok	BMR
EPI_ISL_10136765	hCoV-19/Thailand/NIC_BKK_SEQ4914/2022	Original	2022-01	BA.1.18	Asia	Thailand	Thailand	Bangkok	BMR
EPI_ISL_10137263	hCoV-19/France/IDF-CERBAHC-02107525/2022	Original	2022-02-07	B.1.1.529	Europe	France	Non-Thailand	NA	Europe
EPI_ISL_10137276	hCoV-19/France/IDF-CERBAHC-02107910/2022	Original	2022-02-07	BA.2	Europe	France	Non-Thailand	NA	Europe
EPI_ISL_1015042	hCoV-19/France/IDF_PSL_177/2020	Original	2020-02-20	B.1	Europe	France	Non-Thailand	NA	Europe
EPI_ISL_1015078	hCoV-19/France/IDF_PSL_135/2020	Original	2020-03-20	B.1	Europe	France	Non-Thailand	NA	Europe
EPI_ISL_1015176	hCoV-19/France/IDF_PSL_707/2020	Original	2020-10-12	B.1.160	Europe	France	Non-Thailand	NA	Europe
EPI_ISL_1015191	hCoV-19/France/IDF_PSL_465/2020	Original	2020-10-28	B.1.160	Europe	France	Non-Thailand	NA	Europe
EPI_ISL_1015199	hCoV-19/France/IDF_PSL_479/2020	Original	2020-11-16	B.1.160	Europe	France	Non-Thailand	NA	Europe
EPI_ISL_10162531	hCoV-19/Northern Ireland/NIRE-013fcb/2021	Original	2021-10-16	AY.4	Europe	United Kingdom	Non-Thailand	NA	Europe
EPI_ISL_1017271	hCoV-19/USA/OR-PROV-264/2020	Original	2020-07-03	B.1.2	North America	USA	Non-Thailand	NA	North America
EPI_ISL_1018074	hCoV-19/Ghana/NMIMR-TRA-143/2021	Original	2021-01-10	B.1.351	Africa	Ghana	Non-Thailand	NA	Africa
EPI_ISL_10181765	hCoV-19/England/PHEC-5R08AZ16/2022	Original	2022	BA.1	Europe	United Kingdom	Non-Thailand	NA	Europe
EPI_ISL_10182219	hCoV-19/England/PHEC-5R0BCZD1/2022	Original	2022	BA.1.1	Europe	United Kingdom	Non-Thailand	NA	Europe
EPI_ISL_10182342	hCoV-19/England/PHEC-5S038Z99/2022	Original	2022	BA.1.1	Europe	United Kingdom	Non-Thailand	NA	Europe
EPI_ISL_10182422	hCoV-19/England/PHEC-5S041Z06/2022	Original	2022	BA.1	Europe	United Kingdom	Non-Thailand	NA	Europe
EPI_ISL_10182439	hCoV-19/England/PHEC-5S042Z4F/2022	Original	2022	BA.1.1	Europe	United Kingdom	Non-Thailand	NA	Europe
EPI_ISL_10182446	hCoV-19/England/PHEC-5S042ZB8/2022	Original	2022	BA.1.1	Europe	United Kingdom	Non-Thailand	NA	Europe
EPI_ISL_10182500	hCoV-19/England/PHEC-5S046Z43/2022	Original	2022	BA.1.1	Europe	United Kingdom	Non-Thailand	NA	Europe
EPI_ISL_10182572	hCoV-19/England/PHEC-5S04CZ7E/2022	Original	2022-01-19	BA.1.1	Europe	United Kingdom	Non-Thailand	NA	Europe
EPI_ISL_10182600	hCoV-19/England/PHEC-5S04EZA5/2022	Original	2022	BA.1	Europe	United Kingdom	Non-Thailand	NA	Europe
EPI_ISL_10182803	hCoV-19/England/PHEC-5S073Z1C/2022	Original	2022	BA.1	Europe	United Kingdom	Non-Thailand	NA	Europe
EPI_ISL_10182874	hCoV-19/England/PHEC-5S078ZE0/2022	Original	2022	BA.1.1	Europe	United Kingdom	Non-Thailand	NA	Europe
EPI_ISL_10183280	hCoV-19/England/PHEC-5S0ACZB4/2022	Original	2022	BA.2	Europe	United Kingdom	Non-Thailand	NA	Europe
EPI_ISL_10183498	hCoV-19/England/PHEC-5S0BCZA4/2022	Original	2022	BA.1	Europe	United Kingdom	Non-Thailand	NA	Europe
EPI_ISL_10189523	hCoV-19/Thailand/Bangkok_CU6392/2021	Original	2021-12-14	BA.1.20	Asia	Thailand	Thailand	Bangkok	BMR
EPI_ISL_10189524	hCoV-19/Thailand/Bangkok_CU6397/2021	Original	2021-12-16	BA.1.15.1	Asia	Thailand	Thailand	Bangkok	BMR
EPI_ISL_10189525	hCoV-19/Thailand/Bangkok_CU6418/2021	Original	2021-12-18	BA.1.17	Asia	Thailand	Thailand	Bangkok	BMR
EPI_ISL_10189526	hCoV-19/Thailand/Bangkok_CU6994/2022	Original	2022-01-08	BA.1.1.18	Asia	Thailand	Thailand	Bangkok	BMR
EPI_ISL_10189527	hCoV-19/Thailand/Bangkok_CU6997/2022	Original	2022-01-08	BA.1.1	Asia	Thailand	Thailand	Bangkok	BMR
EPI_ISL_10189528	hCoV-19/Thailand/Bangkok_CU7036/2022	Original	2022-01-08	BA.1.1	Asia	Thailand	Thailand	Bangkok	BMR
EPI_ISL_10189532	hCoV-19/Thailand/Bangkok_CU7112/2022	Original	2022-01-11	BA.1.16.1	Asia	Thailand	Thailand	Bangkok	BMR
EPI_ISL_10189533	hCoV-19/Thailand/Bangkok_CU7113/2022	Original	2022-01-11	BA.1.1	Asia	Thailand	Thailand	Bangkok	BMR
EPI_ISL_10189534	hCoV-19/Thailand/Bangkok_CU7138/2022	Original	2022-01-13	BA.1.1	Asia	Thailand	Thailand	Bangkok	BMR
EPI_ISL_10189536	hCoV-19/Thailand/Bangkok_CU7141/2022	Original	2022-01-13	BA.1.1	Asia	Thailand	Thailand	Bangkok	BMR
EPI_ISL_10189537	hCoV-19/Thailand/Bangkok_CU7146/2022	Original	2022-01-13	BA.1.1	Asia	Thailand	Thailand	Bangkok	BMR
EPI_ISL_10189538	hCoV-19/Thailand/Bangkok_CU7174/2022	Original	2022-01-13	BA.1.1	Asia	Thailand	Thailand	Bangkok	BMR
EPI_ISL_10189544	hCoV-19/Thailand/Bangkok_CU7176/2022	Original	2022-01-13	BA.1.1	Asia	Thailand	Thailand	Bangkok	BMR
EPI_ISL_10204524	hCoV-19/env/Austria/CeMM24310/2022	Original	2022-02-06	B.1.1.529	Europe	Austria	Non-Thailand	NA	Europe
EPI_ISL_10205213	hCoV-19/India/AP-CCMB-CIC2858/2022	Original	2022-01-10	BA.2.10	Asia	India	Non-Thailand	NA	Asia
EPI_ISL_10205659	hCoV-19/Czech Republic/22SVAN17463/2022	Original	2022-01-31	BA.1.1	Europe	Czech Republic	Non-Thailand	NA	Europe
EPI_ISL_10214418	hCoV-19/USA/TN-ASC-210508134/2022	Original	2022-01-06	BA.1.1	North America	USA	Non-Thailand	NA	North America
EPI_ISL_10221257	hCoV-19/USA/TN-ASC-210537605/2022	Original	2022-01-18	BA.1.1	North America	USA	Non-Thailand	NA	North America
EPI_ISL_10222666	hCoV-19/USA/HI-CDC-ASC210651712/2022	Original	2022-02-03	BA.1	North America	USA	Non-Thailand	NA	North America
EPI_ISL_10234610	hCoV-19/USA/VA-DCLS-12367/2021	Original	2021-12-27	BA.1.1	North America	USA	Non-Thailand	NA	North America
EPI_ISL_10238965	hCoV-19/Thailand/CU7188/2022	Original	2022-01-13	BA.1.1	Asia	Thailand	Thailand	Bangkok	BMR
EPI_ISL_10239054	hCoV-19/Thailand/CU7194/2022	Original	2022-01-13	BA.1.1	Asia	Thailand	Thailand	Bangkok	BMR
EPI_ISL_10239055	hCoV-19/Thailand/CU6743/2022	Original	2022-01-05	BA.1.17.2	Asia	Thailand	Thailand	Bangkok	BMR
EPI_ISL_10239056	hCoV-19/Thailand/CU6822/2022	Original	2022-01-05	BA.1.1	Asia	Thailand	Thailand	Bangkok	BMR
EPI_ISL_10239057	hCoV-19/Thailand/CU6861/2022	Original	2022-01-05	BA.1	Asia	Thailand	Thailand	Bangkok	BMR
EPI_ISL_10239119	hCoV-19/Thailand/CU6866/2022	Original	2022-01-05	BA.1	Asia	Thailand	Thailand	Bangkok	BMR
EPI_ISL_10239120	hCoV-19/Thailand/CU6876/2022	Original	2022-01-05	BA.1.1	Asia	Thailand	Thailand	Bangkok	BMR
EPI_ISL_10239121	hCoV-19/Thailand/CU7164/2022	Original	2022-01-13	BA.1.1	Asia	Thailand	Thailand	Bangkok	BMR
EPI_ISL_10239155	hCoV-19/Thailand/CU7167/2022	Original	2022-01-13	BA.1.1	Asia	Thailand	Thailand	Bangkok	BMR
EPI_ISL_10239190	hCoV-19/Thailand/CU7173/2022	Original	2022-01-13	BA.1.1	Asia	Thailand	Thailand	Bangkok	BMR
EPI_ISL_10239191	hCoV-19/Thailand/CU7198/2022	Original	2022-01-17	BA.1.1	Asia	Thailand	Thailand	Bangkok	BMR
EPI_ISL_10239276	hCoV-19/Thailand/CU7354/2022	Original	2022-01-14	BA.1.1	Asia	Thailand	Thailand	Bangkok	BMR
EPI_ISL_10239321	hCoV-19/Thailand/CU7358/2022	Original	2022-01-14	BA.1.1	Asia	Thailand	Thailand	Bangkok	BMR
EPI_ISL_10239378	hCoV-19/Thailand/CU7460/2022	Original	2022-01-20	BA.1.1.15	Asia	Thailand	Thailand	Bangkok	BMR
EPI_ISL_10239438	hCoV-19/Thailand/CU7461/2022	Original	2022-01-20	BA.1.1.15	Asia	Thailand	Thailand	Bangkok	BMR
EPI_ISL_10239439	hCoV-19/Thailand/CU7471/2022	Original	2022-01-20	BA.1.1.18	Asia	Thailand	Thailand	Bangkok	BMR
EPI_ISL_10239440	hCoV-19/Thailand/CU7475/2022	Original	2022-01-20	BA.1.1	Asia	Thailand	Thailand	Bangkok	BMR
EPI_ISL_10239505	hCoV-19/Thailand/CU7476/2022	Original	2022-01-20	BA.1.1	Asia	Thailand	Thailand	Bangkok	BMR
EPI_ISL_10239506	hCoV-19/Thailand/CU7478/2022	Original	2022-01-20	BA.1.1	Asia	Thailand	Thailand	Bangkok	BMR
EPI_ISL_10239655	hCoV-19/Thailand/CU7481/2022	Original	2022-01-20	BA.1.1	Asia	Thailand	Thailand	Bangkok	BMR
EPI_ISL_10239656	hCoV-19/Thailand/CU7526/2022	Original	2022-01-22	BA.1.1	Asia	Thailand	Thailand	Bangkok	BMR
EPI_ISL_10239724	hCoV-19/Thailand/CU7654/2022	Original	2022-01-27	BA.1.1	Asia	Thailand	Thailand	Bangkok	BMR
EPI_ISL_10239725	hCoV-19/Thailand/CU6358/2021	Original	2021-12-09	AY.85	Asia	Thailand	Thailand	Bangkok	BMR
EPI_ISL_10239726	hCoV-19/Thailand/CU6401/2021	Original	2021-12-15	AY.85	Asia	Thailand	Thailand	Bangkok	BMR
EPI_ISL_10239759	hCoV-19/Thailand/CU6409/2021	Original	2021-12-16	AY.85	Asia	Thailand	Thailand	Bangkok	BMR
EPI_ISL_10239777	hCoV-19/Thailand/CU6659/2021	Original	2021-12-30	AY.79	Asia	Thailand	Thailand	Bangkok	BMR
EPI_ISL_10239778	hCoV-19/Thailand/CU6694/2021	Original	2021-12-30	AY.79	Asia	Thailand	Thailand	Bangkok	BMR
EPI_ISL_10240078	hCoV-19/Thailand/CU6696/2021	Original	2021-12-30	AY.85	Asia	Thailand	Thailand	Bangkok	BMR
EPI_ISL_10240257	hCoV-19/Thailand/CU6698/2021	Original	2021-12-30	AY.85	Asia	Thailand	Thailand	Bangkok	BMR
EPI_ISL_10240313	hCoV-19/Thailand/CU6726/2021	Original	2021-12-30	AY.85	Asia	Thailand	Thailand	Bangkok	BMR
EPI_ISL_10240349	hCoV-19/Thailand/CU6729/2021	Original	2021-12-30	AY.79	Asia	Thailand	Thailand	Bangkok	BMR
EPI_ISL_10240350	hCoV-19/Thailand/CU6731/2021	Original	2021-12-30	AY.43	Asia	Thailand	Thailand	Bangkok	BMR
EPI_ISL_10240581	hCoV-19/Thailand/CU6764/2022	Original	2022-01-05	AY.79	Asia	Thailand	Thailand	Bangkok	BMR
EPI_ISL_10240582	hCoV-19/Thailand/CU6979/2022	Original	2022-01-05	AY.85	Asia	Thailand	Thailand	Bangkok	BMR
EPI_ISL_10254309	hCoV-19/Poland/PZH-UMB-16240/2022	Original	2022-01-29	BA.1	Europe	Poland	Non-Thailand	NA	Europe
EPI_ISL_10254508	hCoV-19/Poland/PZH-UMB-16553/2022	Original	2022-02-01	BA.1	Europe	Poland	Non-Thailand	NA	Europe
EPI_ISL_10254639	hCoV-19/Poland/PZH-UMB-16794/2022	Original	2022-02-01	BA.1.1	Europe	Poland	Non-Thailand	NA	Europe
EPI_ISL_10254708	hCoV-19/Poland/PZH-UMB-16929/2022	Original	2022-02-04	BA.1	Europe	Poland	Non-Thailand	NA	Europe
EPI_ISL_10256017	hCoV-19/Poland/PZH-UMB-16953/2022	Original	2022-02-04	BA.1.1	Europe	Poland	Non-Thailand	NA	Europe
EPI_ISL_10256109	hCoV-19/Poland/PZH-UMB-17047/2022	Original	2022-02-08	BA.1.1	Europe	Poland	Non-Thailand	NA	Europe
EPI_ISL_10280958	hCoV-19/USA/TN-ASC-210543603/2022	Original	2022-01-24	BA.1.1	North America	USA	Non-Thailand	NA	North America
EPI_ISL_10282018	hCoV-19/Thailand/CU6987/2022	Original	2022-01-05	AY.85	Asia	Thailand	Thailand	Bangkok	BMR
EPI_ISL_10282019	hCoV-19/Thailand/CU7144/2022	Original	2022-01-13	AY.85	Asia	Thailand	Thailand	Bangkok	BMR
EPI_ISL_10282020	hCoV-19/Thailand/CU7149/2022	Original	2022-01-13	AY.85	Asia	Thailand	Thailand	Bangkok	BMR
EPI_ISL_10282021	hCoV-19/Thailand/CU7500/2022	Original	2022-01-21	AY.85	Asia	Thailand	Thailand	Bangkok	BMR
EPI_ISL_10282022	hCoV-19/Thailand/CU7539/2022	Original	2022-01-22	AY.85	Asia	Thailand	Thailand	Bangkok	BMR
EPI_ISL_10282023	hCoV-19/Thailand/CU7584/2022	Original	2022-01-25	AY.30	Asia	Thailand	Thailand	Bangkok	BMR
EPI_ISL_10282024	hCoV-19/Thailand/CU7660/2022	Original	2022-01-27	BA.1	Asia	Thailand	Thailand	Bangkok	BMR
EPI_ISL_10282086	hCoV-19/Thailand/CU7659/2022	Original	2022-01-27	BA.1	Asia	Thailand	Thailand	Bangkok	BMR
EPI_ISL_10282087	hCoV-19/Thailand/CU7633/2022	Original	2022-01-27	BA.1.1	Asia	Thailand	Thailand	Bangkok	BMR
EPI_ISL_10282088	hCoV-19/Thailand/CU7620/2022	Original	2022-01-27	BA.1.1	Asia	Thailand	Thailand	Bangkok	BMR
EPI_ISL_10282089	hCoV-19/Thailand/CU7618/2022	Original	2022-01-27	BA.1	Asia	Thailand	Thailand	Bangkok	BMR
EPI_ISL_10282090	hCoV-19/Thailand/CU7606/2022	Original	2022-01-26	BA.1.1	Asia	Thailand	Thailand	Bangkok	BMR
EPI_ISL_10282171	hCoV-19/Thailand/CU7545/2022	Original	2022-01-22	BA.1.1	Asia	Thailand	Thailand	Bangkok	BMR
EPI_ISL_10282172	hCoV-19/Thailand/CU7655/2022	Original	2022-01-27	BA.1.1	Asia	Thailand	Thailand	Bangkok	BMR
EPI_ISL_10282665	hCoV-19/Thailand/Bangkok_CU7651/2022	Original	2022-01-27	BA.1	Asia	Thailand	Thailand	Bangkok	BMR
EPI_ISL_10282666	hCoV-19/Thailand/Bangkok_CU7637/2022	Original	2022-01-27	BA.1.1	Asia	Thailand	Thailand	Bangkok	BMR
EPI_ISL_10282744	hCoV-19/Thailand/Bangkok_CU7547/2022	Original	2022-01-22	BA.1.1	Asia	Thailand	Thailand	Bangkok	BMR
EPI_ISL_10282745	hCoV-19/Thailand/Bangkok_CU7503/2022	Original	2022-01-21	BA.1.1	Asia	Thailand	Thailand	Bangkok	BMR
EPI_ISL_10284416	hCoV-19/Germany/RP-RKI-I-546424/2022	Original	2022-02-08	BA.1.1	Europe	Germany	Non-Thailand	NA	Europe
EPI_ISL_10288691	hCoV-19/Germany/RP-RKI-I-547886/2022	Original	2022-02-10	BA.1.1	Europe	Germany	Non-Thailand	NA	Europe
EPI_ISL_10289713	hCoV-19/England/MILK-3758C05/2022	Original	2022-02-17	BA.1.1.15	Europe	United Kingdom	Non-Thailand	NA	Europe
EPI_ISL_10289776	hCoV-19/England/MILK-3758D8A/2022	Original	2022-02-17	BA.2	Europe	United Kingdom	Non-Thailand	NA	Europe
EPI_ISL_10296776	hCoV-19/Thailand/Bangkok-CONI-1948/2022	Original	2022-01-26	BA.1.1	Asia	Thailand	Thailand	Bangkok	BMR
EPI_ISL_10296777	hCoV-19/Thailand/Bangkok-CONI-1949/2022	Original	2022-01-26	BA.1.1	Asia	Thailand	Thailand	Bangkok	BMR
EPI_ISL_10296778	hCoV-19/Thailand/Bangkok-CONI-1950/2022	Original	2022-01-26	BA.1.1	Asia	Thailand	Thailand	Bangkok	BMR
EPI_ISL_10296780	hCoV-19/Thailand/Bangkok-CONI-1951/2022	Original	2022-01-26	BA.1.1	Asia	Thailand	Thailand	Bangkok	BMR
EPI_ISL_10296781	hCoV-19/Thailand/Bangkok-CONI-1952/2022	Original	2022-01-26	BA.1.17	Asia	Thailand	Thailand	Bangkok	BMR
EPI_ISL_10296782	hCoV-19/Thailand/Bangkok-CONI-1953/2022	Original	2022-01-26	BA.1.1	Asia	Thailand	Thailand	Bangkok	BMR
EPI_ISL_10296783	hCoV-19/Thailand/Bangkok-CONI-1954/2022	Original	2022-01-26	BA.1.1	Asia	Thailand	Thailand	Bangkok	BMR
EPI_ISL_10296784	hCoV-19/Thailand/Bangkok-CONI-1955/2022	Original	2022-01-26	BA.1.1	Asia	Thailand	Thailand	Bangkok	BMR
EPI_ISL_10296785	hCoV-19/Thailand/Bangkok-CONI-1956/2022	Original	2022-01-26	AY.85	Asia	Thailand	Thailand	Bangkok	BMR
EPI_ISL_10296786	hCoV-19/Thailand/Bangkok-CONI-1958/2022	Original	2022-01-26	BA.2.10	Asia	Thailand	Thailand	Bangkok	BMR
EPI_ISL_10296788	hCoV-19/Thailand/Bangkok-CONI-1960/2022	Original	2022-01-24	AY.85	Asia	Thailand	Thailand	Bangkok	BMR
EPI_ISL_10296789	hCoV-19/Thailand/Bangkok-CONI-1961/2022	Original	2022-01-28	BA.1.1	Asia	Thailand	Thailand	Bangkok	BMR
EPI_ISL_10296791	hCoV-19/Thailand/Bangkok-CONI-1964/2022	Original	2022-01-29	BA.1.1	Asia	Thailand	Thailand	Bangkok	BMR
EPI_ISL_10296792	hCoV-19/Thailand/Bangkok-CONI-1965/2022	Original	2022-01-29	BA.1.1	Asia	Thailand	Thailand	Bangkok	BMR
EPI_ISL_10296793	hCoV-19/Thailand/Bangkok-CONI-1966/2022	Original	2022-01-29	BA.1	Asia	Thailand	Thailand	Bangkok	BMR
EPI_ISL_10296794	hCoV-19/Thailand/Bangkok-CONI-1967/2022	Original	2022-01-29	BA.1.1	Asia	Thailand	Thailand	Bangkok	BMR
EPI_ISL_10296795	hCoV-19/Thailand/Bangkok-CONI-1968/2022	Original	2022-01-29	BA.1.17	Asia	Thailand	Thailand	Bangkok	BMR
EPI_ISL_10296796	hCoV-19/Thailand/Bangkok-CONI-1969/2022	Original	2022-01-29	BA.1.1	Asia	Thailand	Thailand	Bangkok	BMR
EPI_ISL_10296797	hCoV-19/Thailand/Bangkok-CONI-1970/2022	Original	2022-01-29	BA.1.1	Asia	Thailand	Thailand	Bangkok	BMR
EPI_ISL_10296798	hCoV-19/Thailand/Bangkok-CONI-1971/2022	Original	2022-01-29	BA.1.1	Asia	Thailand	Thailand	Bangkok	BMR
EPI_ISL_10296799	hCoV-19/Thailand/Bangkok-CONI-1972/2022	Original	2022-01-29	BA.1.1	Asia	Thailand	Thailand	Bangkok	BMR
EPI_ISL_10296800	hCoV-19/Thailand/Bangkok-CONI-1973/2022	Original	2022-01-29	BA.1.17	Asia	Thailand	Thailand	Bangkok	BMR
EPI_ISL_10296801	hCoV-19/Thailand/Bangkok-CONI-1974/2022	Original	2022-01-29	BA.1.1	Asia	Thailand	Thailand	Bangkok	BMR
EPI_ISL_10296802	hCoV-19/Thailand/Bangkok-CONI-1975/2022	Original	2022-01-29	BA.1.1	Asia	Thailand	Thailand	Bangkok	BMR
EPI_ISL_10296803	hCoV-19/Thailand/Bangkok-CONI-1976/2022	Original	2022-01-29	BA.1.1	Asia	Thailand	Thailand	Bangkok	BMR
EPI_ISL_10296804	hCoV-19/Thailand/Bangkok-CONI-1977/2022	Original	2022-01-29	BA.1.1	Asia	Thailand	Thailand	Bangkok	BMR
EPI_ISL_10296805	hCoV-19/Thailand/Bangkok-CONI-1978/2022	Original	2022-01-29	BA.1.1	Asia	Thailand	Thailand	Bangkok	BMR
EPI_ISL_10296806	hCoV-19/Thailand/Bangkok-CONI-1979/2022	Original	2022-01-29	BA.1.1	Asia	Thailand	Thailand	Bangkok	BMR
EPI_ISL_10296807	hCoV-19/Thailand/Bangkok-CONI-1980/2022	Original	2022-01-30	BA.1	Asia	Thailand	Thailand	Bangkok	BMR
EPI_ISL_10296808	hCoV-19/Thailand/Bangkok-CONI-1981/2022	Original	2022-01-30	BA.1.1	Asia	Thailand	Thailand	Bangkok	BMR
EPI_ISL_10296809	hCoV-19/Thailand/Bangkok-CONI-1982/2022	Original	2022-01-30	BA.1.1	Asia	Thailand	Thailand	Bangkok	BMR
EPI_ISL_10296810	hCoV-19/Thailand/Bangkok-CONI-1983/2022	Original	2022-01-30	BA.1.17	Asia	Thailand	Thailand	Bangkok	BMR
EPI_ISL_10296811	hCoV-19/Thailand/Bangkok-CONI-1984/2022	Original	2022-01-30	BA.1.1	Asia	Thailand	Thailand	Bangkok	BMR
EPI_ISL_10296812	hCoV-19/Thailand/Bangkok-CONI-1985/2022	Original	2022-01-30	BA.1.1	Asia	Thailand	Thailand	Bangkok	BMR
EPI_ISL_10296813	hCoV-19/Thailand/Bangkok-CONI-1986/2022	Original	2022-01-30	BA.1.1	Asia	Thailand	Thailand	Bangkok	BMR
EPI_ISL_10296814	hCoV-19/Thailand/Bangkok-CONI-1987/2022	Original	2022-01-30	BA.1.1	Asia	Thailand	Thailand	Bangkok	BMR
EPI_ISL_10296815	hCoV-19/Thailand/Bangkok-CONI-1988/2022	Original	2022-01-30	BA.1.1	Asia	Thailand	Thailand	Bangkok	BMR
EPI_ISL_10296816	hCoV-19/Thailand/Bangkok-CONI-1989/2022	Original	2022-01-30	BA.1.1	Asia	Thailand	Thailand	Bangkok	BMR
EPI_ISL_10296817	hCoV-19/Thailand/Bangkok-CONI-1990/2022	Original	2022-01-30	BA.1.1	Asia	Thailand	Thailand	Bangkok	BMR
EPI_ISL_10296818	hCoV-19/Thailand/Bangkok-CONI-1991/2022	Original	2022-01-30	BA.1.1	Asia	Thailand	Thailand	Bangkok	BMR
EPI_ISL_10296820	hCoV-19/Thailand/Bangkok-CONI-1993/2022	Original	2022-01-31	BA.1.1	Asia	Thailand	Thailand	Bangkok	BMR
EPI_ISL_10296823	hCoV-19/Thailand/Bangkok-CONI-1996/2022	Original	2022-01-31	BA.1.1	Asia	Thailand	Thailand	Bangkok	BMR
EPI_ISL_10296824	hCoV-19/Thailand/Bangkok-CONI-1997/2022	Original	2022-01-31	BA.1.1	Asia	Thailand	Thailand	Bangkok	BMR
EPI_ISL_10296825	hCoV-19/Thailand/Bangkok-CONI-1998/2022	Original	2022-01-31	BA.1.1	Asia	Thailand	Thailand	Bangkok	BMR
EPI_ISL_10296826	hCoV-19/Thailand/Bangkok-CONI-1999/2022	Original	2022-01-31	BA.1.1	Asia	Thailand	Thailand	Bangkok	BMR
EPI_ISL_10296827	hCoV-19/Thailand/Bangkok-CONI-2000/2022	Original	2022-01-31	BA.1.1	Asia	Thailand	Thailand	Bangkok	BMR
EPI_ISL_10296828	hCoV-19/Thailand/Bangkok-CONI-2001/2022	Original	2022-01-31	BA.1.1	Asia	Thailand	Thailand	Bangkok	BMR
EPI_ISL_10296829	hCoV-19/Thailand/Bangkok-CONI-2002/2022	Original	2022-01-31	BA.1.1	Asia	Thailand	Thailand	Bangkok	BMR
EPI_ISL_10296831	hCoV-19/Thailand/Bangkok-CONI-2004/2022	Original	2022-01-31	BA.1.1	Asia	Thailand	Thailand	Bangkok	BMR
EPI_ISL_10296832	hCoV-19/Thailand/Bangkok-CONI-2005/2022	Original	2022-01-31	BA.1.1	Asia	Thailand	Thailand	Bangkok	BMR
EPI_ISL_10296833	hCoV-19/Thailand/Bangkok-CONI-2006/2022	Original	2022-01-31	BA.1.1	Asia	Thailand	Thailand	Bangkok	BMR
EPI_ISL_10296835	hCoV-19/Thailand/Bangkok-CONI-2008/2022	Original	2022-01-31	BA.1.1	Asia	Thailand	Thailand	Bangkok	BMR
EPI_ISL_10296836	hCoV-19/Thailand/Bangkok-CONI-2009/2022	Original	2022-01-31	BA.1.1	Asia	Thailand	Thailand	Bangkok	BMR
EPI_ISL_10296838	hCoV-19/Thailand/Bangkok-CONI-2011/2022	Original	2022-01-31	BA.1.1	Asia	Thailand	Thailand	Bangkok	BMR
EPI_ISL_10296839	hCoV-19/Thailand/Bangkok-CONI-2012/2022	Original	2022-01-31	BA.1.1	Asia	Thailand	Thailand	Bangkok	BMR
EPI_ISL_10296840	hCoV-19/Thailand/Bangkok-CONI-2013/2022	Original	2022-01-31	BA.1.1	Asia	Thailand	Thailand	Bangkok	BMR
EPI_ISL_10296841	hCoV-19/Thailand/Bangkok-CONI-2014/2022	Original	2022-01-31	BA.1	Asia	Thailand	Thailand	Bangkok	BMR
EPI_ISL_10296842	hCoV-19/Thailand/Bangkok-CONI-2015/2022	Original	2022-02-01	BA.1.1	Asia	Thailand	Thailand	Bangkok	BMR
EPI_ISL_10296843	hCoV-19/Thailand/Bangkok-CONI-2016/2022	Original	2022-02-01	BA.1.1	Asia	Thailand	Thailand	Bangkok	BMR
EPI_ISL_10296844	hCoV-19/Thailand/Bangkok-CONI-2017/2022	Original	2022-02-01	BA.1.1.15	Asia	Thailand	Thailand	Bangkok	BMR
EPI_ISL_10296845	hCoV-19/Thailand/Bangkok-CONI-2018/2022	Original	2022-02-01	BA.1	Asia	Thailand	Thailand	Bangkok	BMR
EPI_ISL_10296846	hCoV-19/Thailand/Bangkok-CONI-2019/2022	Original	2022-02-01	BA.1.1	Asia	Thailand	Thailand	Bangkok	BMR
EPI_ISL_10296847	hCoV-19/Thailand/Bangkok-CONI-2020/2022	Original	2022-02-01	BA.1.1	Asia	Thailand	Thailand	Bangkok	BMR
EPI_ISL_10296848	hCoV-19/Thailand/Bangkok-CONI-2021/2022	Original	2022-02-01	BA.1	Asia	Thailand	Thailand	Bangkok	BMR
EPI_ISL_10296849	hCoV-19/Thailand/Bangkok-CONI-2022/2022	Original	2022-02-01	BA.1.16.1	Asia	Thailand	Thailand	Bangkok	BMR
EPI_ISL_10296850	hCoV-19/Thailand/Bangkok-CONI-2023/2022	Original	2022-02-01	BA.1.1	Asia	Thailand	Thailand	Bangkok	BMR
EPI_ISL_10296851	hCoV-19/Thailand/Bangkok-CONI-2024/2022	Original	2022-02-01	BA.1.1	Asia	Thailand	Thailand	Bangkok	BMR
EPI_ISL_10296852	hCoV-19/Thailand/Bangkok-CONI-2025/2022	Original	2022-02-01	BA.1.1	Asia	Thailand	Thailand	Bangkok	BMR
EPI_ISL_10296853	hCoV-19/Thailand/Bangkok-CONI-2026/2022	Original	2022-02-01	BA.1	Asia	Thailand	Thailand	Bangkok	BMR
EPI_ISL_10296854	hCoV-19/Thailand/Bangkok-CONI-2027/2022	Original	2022-02-01	BA.1.1	Asia	Thailand	Thailand	Bangkok	BMR
EPI_ISL_10296856	hCoV-19/Thailand/Bangkok-CONI-2029/2022	Original	2022-02-02	BA.1.17	Asia	Thailand	Thailand	Bangkok	BMR
EPI_ISL_10296857	hCoV-19/Thailand/Bangkok-CONI-2030/2022	Original	2022-02-02	AY.85	Asia	Thailand	Thailand	Bangkok	BMR
EPI_ISL_10296858	hCoV-19/Thailand/Bangkok-CONI-2031/2022	Original	2022-02-02	BA.1	Asia	Thailand	Thailand	Bangkok	BMR
EPI_ISL_10296859	hCoV-19/Thailand/Bangkok-CONI-2032/2022	Original	2022-02-02	BA.1.1	Asia	Thailand	Thailand	Bangkok	BMR
EPI_ISL_10296860	hCoV-19/Thailand/Bangkok-CONI-2033/2022	Original	2022-02-02	BA.1.1	Asia	Thailand	Thailand	Bangkok	BMR
EPI_ISL_10296861	hCoV-19/Thailand/Bangkok-CONI-2034/2022	Original	2022-02-02	BA.1.1	Asia	Thailand	Thailand	Bangkok	BMR
EPI_ISL_10296863	hCoV-19/Thailand/Bangkok-CONI-2036/2022	Original	2022-02-02	BA.1.17	Asia	Thailand	Thailand	Bangkok	BMR
EPI_ISL_10296864	hCoV-19/Thailand/Bangkok-CONI-2037/2022	Original	2022-02-02	BA.1.17	Asia	Thailand	Thailand	Bangkok	BMR
EPI_ISL_10296865	hCoV-19/Thailand/Bangkok-CONI-2038/2022	Original	2022-02-02	BA.1.17	Asia	Thailand	Thailand	Bangkok	BMR
EPI_ISL_10296866	hCoV-19/Thailand/Bangkok-CONI-2039/2022	Original	2022-02-02	BA.1	Asia	Thailand	Thailand	Bangkok	BMR
EPI_ISL_10296867	hCoV-19/Thailand/Bangkok-CONI-2040/2022	Original	2022-02-02	BA.1.1	Asia	Thailand	Thailand	Bangkok	BMR
EPI_ISL_10297825	hCoV-19/Germany/SN-RKI-I-560223/2022	Original	2022-02-08	BA.2	Europe	Germany	Non-Thailand	NA	Europe
EPI_ISL_10300403	hCoV-19/Germany/BY-RKI-I-562590/2022	Original	2022-01-28	BA.1.17.2	Europe	Germany	Non-Thailand	NA	Europe
EPI_ISL_10305015	hCoV-19/Germany/NW-RKI-I-565388/2022	Original	2022-02-15	BA.1.1	Europe	Germany	Non-Thailand	NA	Europe
EPI_ISL_10306143	hCoV-19/India/KA-CBR-1402AUR008/2022	Original	2022-02-09	BA.2	Asia	India	Non-Thailand	NA	Asia
EPI_ISL_10306145	hCoV-19/India/KA-CBR-1402HAV030/2022	Original	2022-02-02	B.1.1.529	Asia	India	Non-Thailand	NA	Asia
EPI_ISL_10306147	hCoV-19/India/KA-CBR-1402CTD045/2022	Original	2022-02-05	B.1.1.529	Asia	India	Non-Thailand	NA	Asia
EPI_ISL_10309586	hCoV-19/Brazil/SP-IB_150982/2022	Original	2022-02-01	BA.1.17	South America	Brazil	Non-Thailand	NA	South America
EPI_ISL_10311758	hCoV-19/India/TG-CDFD-MB-35459/2022	Original	2022-01-25	BA.2.10	Asia	India	Non-Thailand	NA	Asia
EPI_ISL_10311774	hCoV-19/India/TG-CDFD-NMCVD79352/2022	Original	2022-01-31	BA.2	Asia	India	Non-Thailand	NA	Asia
EPI_ISL_10311806	hCoV-19/India/TG-CDFD-WR-77723/2022	Original	2022-01-23	BA.2	Asia	India	Non-Thailand	NA	Asia
EPI_ISL_10319392	hCoV-19/Thailand/CONI-2041/2022	Original	2022-01-27	BA.1.1	Asia	Thailand	Thailand	Bangkok	BMR
EPI_ISL_10319393	hCoV-19/Thailand/CONI-2042/2022	Original	2022-01-27	BA.1.1.18	Asia	Thailand	Thailand	Bangkok	BMR
EPI_ISL_10319394	hCoV-19/Thailand/CONI-2043/2022	Original	2022-01-27	BA.1.1	Asia	Thailand	Thailand	Bangkok	BMR
EPI_ISL_10319395	hCoV-19/Thailand/CONI-2044/2022	Original	2022-01-27	BA.1.1	Asia	Thailand	Thailand	Bangkok	BMR
EPI_ISL_10319396	hCoV-19/Thailand/CONI-2045/2022	Original	2022-02-01	BA.1	Asia	Thailand	Thailand	Bangkok	BMR
EPI_ISL_10319398	hCoV-19/Thailand/CONI-2046/2022	Original	2022-02-01	BA.1.1	Asia	Thailand	Thailand	Bangkok	BMR
EPI_ISL_10319399	hCoV-19/Thailand/CONI-2047/2022	Original	2022-02-01	BA.1.1.15	Asia	Thailand	Thailand	Bangkok	BMR
EPI_ISL_10319400	hCoV-19/Thailand/CONI-2048/2022	Original	2022-02-01	BA.1	Asia	Thailand	Thailand	Bangkok	BMR
EPI_ISL_10319401	hCoV-19/Thailand/CONI-2049/2022	Original	2022-02-01	BA.1.1	Asia	Thailand	Thailand	Bangkok	BMR
EPI_ISL_10319402	hCoV-19/Thailand/CONI-2050/2022	Original	2022-02-01	BA.1	Asia	Thailand	Thailand	Bangkok	BMR
EPI_ISL_10319403	hCoV-19/Thailand/CONI-2051/2022	Original	2022-02-01	BA.1.1	Asia	Thailand	Thailand	Bangkok	BMR
EPI_ISL_10319404	hCoV-19/Thailand/CONI-2052/2022	Original	2022-02-01	BA.1.1	Asia	Thailand	Thailand	Bangkok	BMR
EPI_ISL_10319405	hCoV-19/Thailand/CONI-2053/2022	Original	2022-02-01	BA.1.1	Asia	Thailand	Thailand	Bangkok	BMR
EPI_ISL_10319406	hCoV-19/Thailand/CONI-2054/2022	Original	2022-02-01	BA.1.1	Asia	Thailand	Thailand	Bangkok	BMR
EPI_ISL_10319407	hCoV-19/Thailand/CONI-2055/2022	Original	2022-02-01	BA.2	Asia	Thailand	Thailand	Bangkok	BMR
EPI_ISL_10319408	hCoV-19/Thailand/CONI-2056/2022	Original	2022-02-01	BA.1.1.15	Asia	Thailand	Thailand	Bangkok	BMR
EPI_ISL_10319409	hCoV-19/Thailand/CONI-2057/2022	Original	2022-02-01	BA.1.1	Asia	Thailand	Thailand	Bangkok	BMR
EPI_ISL_10319410	hCoV-19/Thailand/CONI-2058/2022	Original	2022-02-01	BA.1	Asia	Thailand	Thailand	Bangkok	BMR
EPI_ISL_10319411	hCoV-19/Thailand/CONI-2059/2022	Original	2022-02-01	BA.1.1	Asia	Thailand	Thailand	Bangkok	BMR
EPI_ISL_10319412	hCoV-19/Thailand/CONI-2060/2022	Original	2022-02-01	BA.1.1	Asia	Thailand	Thailand	Bangkok	BMR
EPI_ISL_10319413	hCoV-19/Thailand/CONI-2061/2022	Original	2022-02-01	BA.1.1	Asia	Thailand	Thailand	Bangkok	BMR
EPI_ISL_10319414	hCoV-19/Thailand/CONI-2062/2022	Original	2022-02-01	BA.1.1	Asia	Thailand	Thailand	Bangkok	BMR
EPI_ISL_10319415	hCoV-19/Thailand/CONI-2063/2022	Original	2022-02-01	BA.1.1	Asia	Thailand	Thailand	Bangkok	BMR
EPI_ISL_10319416	hCoV-19/Thailand/CONI-2064/2022	Original	2022-02-01	BA.2	Asia	Thailand	Thailand	Bangkok	BMR
EPI_ISL_10319417	hCoV-19/Thailand/CONI-2065/2022	Original	2022-02-01	BA.1.1	Asia	Thailand	Thailand	Bangkok	BMR
EPI_ISL_10319418	hCoV-19/Thailand/CONI-2066/2022	Original	2022-02-01	BA.1.1	Asia	Thailand	Thailand	Bangkok	BMR
EPI_ISL_10319419	hCoV-19/Thailand/CONI-2067/2022	Original	2022-02-01	BA.1.1	Asia	Thailand	Thailand	Bangkok	BMR
EPI_ISL_10319420	hCoV-19/Thailand/CONI-2068/2022	Original	2022-02-01	BA.1.1.15	Asia	Thailand	Thailand	Bangkok	BMR
EPI_ISL_10319421	hCoV-19/Thailand/CONI-2069/2022	Original	2022-02-02	BA.1.1.18	Asia	Thailand	Thailand	Bangkok	BMR
EPI_ISL_10319422	hCoV-19/Thailand/CONI-2070/2022	Original	2022-02-02	BA.1	Asia	Thailand	Thailand	Bangkok	BMR
EPI_ISL_10319423	hCoV-19/Thailand/CONI-2071/2022	Original	2022-02-02	BA.1	Asia	Thailand	Thailand	Bangkok	BMR
EPI_ISL_10319424	hCoV-19/Thailand/CONI-2072/2022	Original	2022-02-02	BA.1.1	Asia	Thailand	Thailand	Bangkok	BMR
EPI_ISL_10319425	hCoV-19/Thailand/CONI-2073/2022	Original	2022-02-02	BA.1.1	Asia	Thailand	Thailand	Bangkok	BMR
EPI_ISL_10319426	hCoV-19/Thailand/CONI-2074/2022	Original	2022-02-02	BA.1.1	Asia	Thailand	Thailand	Bangkok	BMR
EPI_ISL_10319427	hCoV-19/Thailand/CONI-2075/2022	Original	2022-02-02	BA.2.10	Asia	Thailand	Thailand	Bangkok	BMR
EPI_ISL_10319428	hCoV-19/Thailand/CONI-2076/2022	Original	2022-02-02	BA.1.1.18	Asia	Thailand	Thailand	Bangkok	BMR
EPI_ISL_10319429	hCoV-19/Thailand/CONI-2077/2022	Original	2022-02-02	BA.1.1.18	Asia	Thailand	Thailand	Bangkok	BMR
EPI_ISL_10319430	hCoV-19/Thailand/CONI-2078/2022	Original	2022-02-02	BA.2.10	Asia	Thailand	Thailand	Bangkok	BMR
EPI_ISL_10319431	hCoV-19/Thailand/CONI-2079/2022	Original	2022-02-02	BA.1.17	Asia	Thailand	Thailand	Bangkok	BMR
EPI_ISL_10319432	hCoV-19/Thailand/CONI-2080/2022	Original	2022-02-02	BA.1.1.18	Asia	Thailand	Thailand	Bangkok	BMR
EPI_ISL_10319433	hCoV-19/Thailand/CONI-2081/2022	Original	2022-02-02	BA.2.10	Asia	Thailand	Thailand	Bangkok	BMR
EPI_ISL_10319434	hCoV-19/Thailand/CONI-2082/2022	Original	2022-02-02	BA.1.1	Asia	Thailand	Thailand	Bangkok	BMR
EPI_ISL_10319435	hCoV-19/Thailand/CONI-2083/2022	Original	2022-02-02	BA.1.17	Asia	Thailand	Thailand	Bangkok	BMR
EPI_ISL_10319436	hCoV-19/Thailand/CONI-2084/2022	Original	2022-02-02	BA.2.10.1	Asia	Thailand	Thailand	Bangkok	BMR
EPI_ISL_10319437	hCoV-19/Thailand/CONI-2085/2022	Original	2022-02-02	BA.1.1	Asia	Thailand	Thailand	Bangkok	BMR
EPI_ISL_10319438	hCoV-19/Thailand/CONI-2086/2022	Original	2022-02-02	AY.85	Asia	Thailand	Thailand	Bangkok	BMR
EPI_ISL_10319439	hCoV-19/Thailand/CONI-2087/2022	Original	2022-02-02	BA.1.1	Asia	Thailand	Thailand	Bangkok	BMR
EPI_ISL_10319440	hCoV-19/Thailand/CONI-2088/2022	Original	2022-02-02	BA.1.1	Asia	Thailand	Thailand	Bangkok	BMR
EPI_ISL_10319441	hCoV-19/Thailand/CONI-2089/2022	Original	2022-02-02	BA.1.1	Asia	Thailand	Thailand	Bangkok	BMR
EPI_ISL_10319442	hCoV-19/Thailand/CONI-2090/2022	Original	2022-02-03	BA.1.16.1	Asia	Thailand	Thailand	Bangkok	BMR
EPI_ISL_10319443	hCoV-19/Thailand/CONI-2091/2022	Original	2022-02-03	BA.1.1.15	Asia	Thailand	Thailand	Bangkok	BMR
EPI_ISL_10319444	hCoV-19/Thailand/CONI-2092/2022	Original	2022-02-03	BA.1.1	Asia	Thailand	Thailand	Bangkok	BMR
EPI_ISL_10319445	hCoV-19/Thailand/CONI-2093/2022	Original	2022-02-03	BA.1.1	Asia	Thailand	Thailand	Bangkok	BMR
EPI_ISL_10319446	hCoV-19/Thailand/CONI-2094/2022	Original	2022-02-03	BA.1.1	Asia	Thailand	Thailand	Bangkok	BMR
EPI_ISL_10319447	hCoV-19/Thailand/CONI-2095/2022	Original	2022-02-03	BA.1.1	Asia	Thailand	Thailand	Bangkok	BMR
EPI_ISL_10319448	hCoV-19/Thailand/CONI-2096/2022	Original	2022-02-03	BA.1.1	Asia	Thailand	Thailand	Bangkok	BMR
EPI_ISL_10319449	hCoV-19/Thailand/CONI-2097/2022	Original	2022-02-03	BA.1.16.1	Asia	Thailand	Thailand	Bangkok	BMR
EPI_ISL_10319450	hCoV-19/Thailand/CONI-2098/2022	Original	2022-02-03	BA.1.1	Asia	Thailand	Thailand	Bangkok	BMR
EPI_ISL_10319451	hCoV-19/Thailand/CONI-2099/2022	Original	2022-02-03	BA.1.1	Asia	Thailand	Thailand	Bangkok	BMR
EPI_ISL_10319452	hCoV-19/Thailand/CONI-2100/2022	Original	2022-02-03	BA.1.1	Asia	Thailand	Thailand	Bangkok	BMR
EPI_ISL_10319453	hCoV-19/Thailand/CONI-2101/2022	Original	2022-02-03	BA.2.10	Asia	Thailand	Thailand	Bangkok	BMR
EPI_ISL_10319454	hCoV-19/Thailand/CONI-2102/2022	Original	2022-02-03	BA.1.1	Asia	Thailand	Thailand	Bangkok	BMR
EPI_ISL_10319455	hCoV-19/Thailand/CONI-2103/2022	Original	2022-02-03	BA.1.1	Asia	Thailand	Thailand	Bangkok	BMR
EPI_ISL_10319456	hCoV-19/Thailand/CONI-2104/2022	Original	2022-02-03	BA.1.1	Asia	Thailand	Thailand	Bangkok	BMR
EPI_ISL_10319457	hCoV-19/Thailand/CONI-2105/2022	Original	2022-02-03	BA.1.1	Asia	Thailand	Thailand	Bangkok	BMR
EPI_ISL_10319458	hCoV-19/Thailand/CONI-2106/2022	Original	2022-02-03	BA.1.1	Asia	Thailand	Thailand	Bangkok	BMR
EPI_ISL_10319459	hCoV-19/Thailand/CONI-2107/2022	Original	2022-02-03	BA.1.1	Asia	Thailand	Thailand	Bangkok	BMR
EPI_ISL_10319460	hCoV-19/Thailand/CONI-2109/2022	Original	2022-02-03	BA.1.1	Asia	Thailand	Thailand	Bangkok	BMR
EPI_ISL_10319462	hCoV-19/Thailand/CONI-2110/2022	Original	2022-02-03	BA.1.1	Asia	Thailand	Thailand	Bangkok	BMR
EPI_ISL_10319463	hCoV-19/Thailand/CONI-2111/2022	Original	2022-02-03	BA.1.1	Asia	Thailand	Thailand	Bangkok	BMR
EPI_ISL_10319464	hCoV-19/Thailand/CONI-2112/2022	Original	2022-02-03	BA.1.1	Asia	Thailand	Thailand	Bangkok	BMR
EPI_ISL_10319465	hCoV-19/Thailand/CONI-2113/2022	Original	2022-02-03	BA.2	Asia	Thailand	Thailand	Bangkok	BMR
EPI_ISL_10319466	hCoV-19/Thailand/CONI-2114/2022	Original	2022-02-03	BA.1.1	Asia	Thailand	Thailand	Bangkok	BMR
EPI_ISL_10319467	hCoV-19/Thailand/CONI-2115/2022	Original	2022-02-03	BA.1.1	Asia	Thailand	Thailand	Bangkok	BMR
EPI_ISL_10319468	hCoV-19/Thailand/CONI-2116/2022	Original	2022-02-03	BA.1.1	Asia	Thailand	Thailand	Bangkok	BMR
EPI_ISL_10319469	hCoV-19/Thailand/CONI-2117/2022	Original	2022-02-03	BA.1.1	Asia	Thailand	Thailand	Bangkok	BMR
EPI_ISL_10319470	hCoV-19/Thailand/CONI-2118/2022	Original	2022-02-03	BA.1.1	Asia	Thailand	Thailand	Bangkok	BMR
EPI_ISL_10319471	hCoV-19/Thailand/CONI-2119/2022	Original	2022-02-03	BA.1.1	Asia	Thailand	Thailand	Bangkok	BMR
EPI_ISL_10319472	hCoV-19/Thailand/CONI-2120/2022	Original	2022-02-03	BA.1.1	Asia	Thailand	Thailand	Bangkok	BMR
EPI_ISL_10319473	hCoV-19/Thailand/CONI-2121/2022	Original	2022-02-03	BA.1.1	Asia	Thailand	Thailand	Bangkok	BMR
EPI_ISL_10319474	hCoV-19/Thailand/CONI-2122/2022	Original	2022-02-03	BA.1.1	Asia	Thailand	Thailand	Bangkok	BMR
EPI_ISL_10319475	hCoV-19/Thailand/CONI-2123/2022	Original	2022-02-04	BA.1	Asia	Thailand	Thailand	Bangkok	BMR
EPI_ISL_10319476	hCoV-19/Thailand/CONI-2124/2022	Original	2022-02-04	BA.2	Asia	Thailand	Thailand	Bangkok	BMR
EPI_ISL_10319477	hCoV-19/Thailand/CONI-2125/2022	Original	2022-02-04	BA.1.1	Asia	Thailand	Thailand	Bangkok	BMR
EPI_ISL_10319478	hCoV-19/Thailand/CONI-2126/2022	Original	2022-02-04	BA.1.1	Asia	Thailand	Thailand	Bangkok	BMR
EPI_ISL_10319479	hCoV-19/Thailand/CONI-2127/2022	Original	2022-02-04	BA.1.1	Asia	Thailand	Thailand	Bangkok	BMR
EPI_ISL_10319480	hCoV-19/Thailand/CONI-2128/2022	Original	2022-02-04	BA.2	Asia	Thailand	Thailand	Bangkok	BMR
EPI_ISL_10319481	hCoV-19/Thailand/CONI-2129/2022	Original	2022-02-04	BA.1.1	Asia	Thailand	Thailand	Bangkok	BMR
EPI_ISL_10319482	hCoV-19/Thailand/CONI-2130/2022	Original	2022-02-04	BA.1.1	Asia	Thailand	Thailand	Bangkok	BMR
EPI_ISL_10319483	hCoV-19/Thailand/CONI-2131/2022	Original	2022-02-04	BA.1.1	Asia	Thailand	Thailand	Bangkok	BMR
EPI_ISL_10319484	hCoV-19/Thailand/CONI-2132/2022	Original	2022-02-04	BA.1.17	Asia	Thailand	Thailand	Bangkok	BMR
EPI_ISL_10319485	hCoV-19/Thailand/CONI-2133/2022	Original	2022-02-04	BA.2.10	Asia	Thailand	Thailand	Bangkok	BMR
EPI_ISL_10338112	hCoV-19/Scotland/QEUH-3785D48/2022	Original	2022-02-18	BA.1.1.15	Europe	United Kingdom	Non-Thailand	NA	Europe
EPI_ISL_10347755	hCoV-19/South Korea/KDCA29513/2022	Original	2022-01-31	AY.122.5	Asia	South Korea	Non-Thailand	NA	Asia
EPI_ISL_10348204	hCoV-19/South Korea/KDCA29963/2022	Original	2022-02-04	BA.1.1	Asia	South Korea	Non-Thailand	NA	Asia
EPI_ISL_10348207	hCoV-19/South Korea/KDCA29966/2022	Original	2022-01-25	BA.1.1	Asia	South Korea	Non-Thailand	NA	Asia
EPI_ISL_10365112	hCoV-19/England/DHSC-CYDFXKR/2022	Original	2022-02-01	BA.2	Europe	United Kingdom	Non-Thailand	NA	Europe
EPI_ISL_10365733	hCoV-19/France/ARA-HCL022030832801/2022	Original	2022-02-15	BA.1.1	Europe	France	Non-Thailand	NA	Europe
EPI_ISL_10368517	hCoV-19/USA/CA-CDC-ASC210698625/2022	Original	2022-02-09	BA.2	North America	USA	Non-Thailand	NA	North America
EPI_ISL_10369044	hCoV-19/USA/CA-CDC-ASC210698710/2022	Original	2022-02-09	BA.2	North America	USA	Non-Thailand	NA	North America
EPI_ISL_10386509	hCoV-19/England/DHSC-CYNZOJB/2021	Original	2021-12-19	BA.1	Europe	United Kingdom	Non-Thailand	NA	Europe
EPI_ISL_1039113	hCoV-19/Russia/BEL-RII-MH12836S/2020	Original	2020-11-30	B.1.1	Europe	Russia	Non-Thailand	NA	Europe
EPI_ISL_10396737	hCoV-19/USA/MD-HP26797-PIDYRJIDKQ/2022	Original	2022-02-05	BA.1.17.2	North America	USA	Non-Thailand	NA	North America
EPI_ISL_10399216	hCoV-19/Denmark/DCGC-389464/2022	Original	2022-02-18	BA.2	Europe	Denmark	Non-Thailand	NA	Europe
EPI_ISL_10400333	hCoV-19/Denmark/DCGC-390514/2022	Original	2022-02-18	BA.2	Europe	Denmark	Non-Thailand	NA	Europe
EPI_ISL_10411509	hCoV-19/Thailand/DMSc-07903/2022	Original	2022-02-06	BA.1.1	Asia	Thailand	Thailand	Kalasin	non-BMR
EPI_ISL_10411510	hCoV-19/Thailand/DMSc-07904/2022	Original	2022-02-06	BA.1.1	Asia	Thailand	Thailand	Khon Kaen	non-BMR
EPI_ISL_10411511	hCoV-19/Thailand/DMSc-07905/2022	Original	2022-02-06	BA.1.1	Asia	Thailand	Thailand	Roi Et	non-BMR
EPI_ISL_10411512	hCoV-19/Thailand/DMSc-07906/2022	Original	2022-02-07	BA.1.1	Asia	Thailand	Thailand	Maha Sarakham	non-BMR
EPI_ISL_10411513	hCoV-19/Thailand/DMSc-07907/2022	Original	2022-02-07	BA.1.1	Asia	Thailand	Thailand	Maha Sarakham	non-BMR
EPI_ISL_10411514	hCoV-19/Thailand/DMSc-07908/2022	Original	2022-02-07	BA.1.1	Asia	Thailand	Thailand	Maha Sarakham	non-BMR
EPI_ISL_10411515	hCoV-19/Thailand/DMSc-07909/2022	Original	2022-01-31	BA.1.1	Asia	Thailand	Thailand	Phrae	non-BMR
EPI_ISL_10411516	hCoV-19/Thailand/DMSc-07910/2022	Original	2022-01-31	BA.2.9.5	Asia	Thailand	Thailand	Phrae	non-BMR
EPI_ISL_10411517	hCoV-19/Thailand/DMSc-07911/2022	Original	2022-02-06	BA.2.10	Asia	Thailand	Thailand	Kalasin	non-BMR
EPI_ISL_10411518	hCoV-19/Thailand/DMSc-07912/2022	Original	2022-02-06	BA.2.10	Asia	Thailand	Thailand	Maha Sarakham	non-BMR
EPI_ISL_10411519	hCoV-19/Thailand/DMSc-07913/2022	Original	2022-02-06	BA.1.1	Asia	Thailand	Thailand	Roi Et	non-BMR
EPI_ISL_10411520	hCoV-19/Thailand/DMSc-07914/2022	Original	2022-02-07	BA.1.1	Asia	Thailand	Thailand	Khon Kaen	non-BMR
EPI_ISL_10411521	hCoV-19/Thailand/DMSc-07915/2022	Original	2022-02-07	BA.1.1	Asia	Thailand	Thailand	Maha Sarakham	non-BMR
EPI_ISL_10411522	hCoV-19/Thailand/DMSc-07916/2022	Original	2022-01-31	BA.1.1	Asia	Thailand	Thailand	Phrae	non-BMR
EPI_ISL_10411523	hCoV-19/Thailand/DMSc-07917/2022	Original	2022-01-31	BA.1.1	Asia	Thailand	Thailand	Phrae	non-BMR
EPI_ISL_10411524	hCoV-19/Thailand/DMSc-07918/2022	Original	2022-02-01	BA.1.1	Asia	Thailand	Thailand	Phrae	non-BMR
EPI_ISL_10411525	hCoV-19/Thailand/DMSc-07919/2022	Original	2022-02-06	BA.1.1	Asia	Thailand	Thailand	Kalasin	non-BMR
EPI_ISL_10411526	hCoV-19/Thailand/DMSc-07920/2022	Original	2022-02-06	BA.1.1	Asia	Thailand	Thailand	Maha Sarakham	non-BMR
EPI_ISL_10411527	hCoV-19/Thailand/DMSc-07921/2022	Original	2022-02-06	BA.1.1	Asia	Thailand	Thailand	Roi Et	non-BMR
EPI_ISL_10411528	hCoV-19/Thailand/DMSc-07922/2022	Original	2022-02-07	BA.1.1	Asia	Thailand	Thailand	Khon Kaen	non-BMR
EPI_ISL_10411529	hCoV-19/Thailand/DMSc-07923/2022	Original	2022-02-07	BA.1.1	Asia	Thailand	Thailand	Maha Sarakham	non-BMR
EPI_ISL_10411530	hCoV-19/Thailand/DMSc-07924/2022	Original	2022-01-31	BA.2.9.5	Asia	Thailand	Thailand	Phrae	non-BMR
EPI_ISL_10411531	hCoV-19/Thailand/DMSc-07925/2022	Original	2022-01-31	BA.1.1	Asia	Thailand	Thailand	Phrae	non-BMR
EPI_ISL_10411532	hCoV-19/Thailand/DMSc-07926/2022	Original	2022-02-01	BA.1.1	Asia	Thailand	Thailand	Phrae	non-BMR
EPI_ISL_10411533	hCoV-19/Thailand/DMSc-07927/2022	Original	2022-02-06	BA.1.1	Asia	Thailand	Thailand	Kalasin	non-BMR
EPI_ISL_10411534	hCoV-19/Thailand/DMSc-07928/2022	Original	2022-02-06	BA.1.1	Asia	Thailand	Thailand	Maha Sarakham	non-BMR
EPI_ISL_10411535	hCoV-19/Thailand/DMSc-07929/2022	Original	2022-02-06	BA.1.1	Asia	Thailand	Thailand	Roi Et	non-BMR
EPI_ISL_10411536	hCoV-19/Thailand/DMSc-07930/2022	Original	2022-02-07	BA.2.10	Asia	Thailand	Thailand	Maha Sarakham	non-BMR
EPI_ISL_10411537	hCoV-19/Thailand/DMSc-07931/2022	Original	2022-02-07	BA.1.1	Asia	Thailand	Thailand	Roi Et	non-BMR
EPI_ISL_10411538	hCoV-19/Thailand/DMSc-07932/2022	Original	2022-01-31	BA.2.9.5	Asia	Thailand	Thailand	Phrae	non-BMR
EPI_ISL_10411539	hCoV-19/Thailand/DMSc-07933/2022	Original	2022-01-31	BA.1.1	Asia	Thailand	Thailand	Phrae	non-BMR
EPI_ISL_10411540	hCoV-19/Thailand/DMSc-07934/2022	Original	2022-02-01	BA.1.1	Asia	Thailand	Thailand	Phrae	non-BMR
EPI_ISL_10411541	hCoV-19/Thailand/DMSc-07935/2022	Original	2022-02-06	BA.1.1	Asia	Thailand	Thailand	Kalasin	non-BMR
EPI_ISL_10411542	hCoV-19/Thailand/DMSc-07936/2022	Original	2022-02-06	BA.2.10	Asia	Thailand	Thailand	Maha Sarakham	non-BMR
EPI_ISL_10411543	hCoV-19/Thailand/DMSc-07937/2022	Original	2022-02-06	BA.1.1	Asia	Thailand	Thailand	Roi Et	non-BMR
EPI_ISL_10411544	hCoV-19/Thailand/DMSc-07938/2022	Original	2022-02-07	BA.1.1	Asia	Thailand	Thailand	Maha Sarakham	non-BMR
EPI_ISL_10411545	hCoV-19/Thailand/DMSc-07939/2022	Original	2022-02-07	BA.1.1	Asia	Thailand	Thailand	Roi Et	non-BMR
EPI_ISL_10411546	hCoV-19/Thailand/DMSc-07940/2022	Original	2022-01-31	BA.1.1	Asia	Thailand	Thailand	Phrae	non-BMR
EPI_ISL_10411547	hCoV-19/Thailand/DMSc-07941/2022	Original	2022-01-31	BA.1.1	Asia	Thailand	Thailand	Phrae	non-BMR
EPI_ISL_10411548	hCoV-19/Thailand/DMSc-07942/2022	Original	2022-02-01	BA.2.9.5	Asia	Thailand	Thailand	Phrae	non-BMR
EPI_ISL_10411549	hCoV-19/Thailand/DMSc-07943/2022	Original	2022-02-05	BA.1.1	Asia	Thailand	Thailand	Khon Kaen	non-BMR
EPI_ISL_10411550	hCoV-19/Thailand/DMSc-07944/2022	Original	2022-02-06	BA.1.1	Asia	Thailand	Thailand	Maha Sarakham	non-BMR
EPI_ISL_10411551	hCoV-19/Thailand/DMSc-07945/2022	Original	2022-02-07	BA.1.1	Asia	Thailand	Thailand	Khon Kaen	non-BMR
EPI_ISL_10411552	hCoV-19/Thailand/DMSc-07946/2022	Original	2022-02-07	BA.1.1	Asia	Thailand	Thailand	Kalasin	non-BMR
EPI_ISL_10411553	hCoV-19/Thailand/DMSc-07947/2022	Original	2022-02-07	BA.1.1	Asia	Thailand	Thailand	Roi Et	non-BMR
EPI_ISL_10411554	hCoV-19/Thailand/DMSc-07948/2022	Original	2022-01-31	BA.2.10	Asia	Thailand	Thailand	Phrae	non-BMR
EPI_ISL_10411555	hCoV-19/Thailand/DMSc-07949/2022	Original	2022-02-01	BA.1.1	Asia	Thailand	Thailand	Phrae	non-BMR
EPI_ISL_10411556	hCoV-19/Thailand/DMSc-07950/2022	Original	2022-02-05	BA.1.1	Asia	Thailand	Thailand	Khon Kaen	non-BMR
EPI_ISL_10411557	hCoV-19/Thailand/DMSc-07951/2022	Original	2022-02-06	BA.2.10	Asia	Thailand	Thailand	Maha Sarakham	non-BMR
EPI_ISL_10411558	hCoV-19/Thailand/DMSc-07952/2022	Original	2022-02-07	BA.1.1	Asia	Thailand	Thailand	Khon Kaen	non-BMR
EPI_ISL_10411559	hCoV-19/Thailand/DMSc-07953/2022	Original	2022-02-07	BA.1.1	Asia	Thailand	Thailand	Kalasin	non-BMR
EPI_ISL_10411560	hCoV-19/Thailand/DMSc-07954/2022	Original	2022-02-07	BA.2.10	Asia	Thailand	Thailand	Roi Et	non-BMR
EPI_ISL_10411561	hCoV-19/Thailand/DMSc-07955/2022	Original	2022-01-31	BA.1.1	Asia	Thailand	Thailand	Phrae	non-BMR
EPI_ISL_10411562	hCoV-19/Thailand/DMSc-07956/2022	Original	2022-01-31	BA.2.9	Asia	Thailand	Thailand	Phrae	non-BMR
EPI_ISL_10411563	hCoV-19/Thailand/DMSc-07957/2022	Original	2022-02-01	BA.2.9.5	Asia	Thailand	Thailand	Phrae	non-BMR
EPI_ISL_10411564	hCoV-19/Thailand/DMSc-07958/2022	Original	2022-02-05	BA.2.10	Asia	Thailand	Thailand	Maha Sarakham	non-BMR
EPI_ISL_10411565	hCoV-19/Thailand/DMSc-07959/2022	Original	2022-02-06	BA.1.1	Asia	Thailand	Thailand	Maha Sarakham	non-BMR
EPI_ISL_10411566	hCoV-19/Thailand/DMSc-07960/2022	Original	2022-02-07	BA.1.1	Asia	Thailand	Thailand	Maha Sarakham	non-BMR
EPI_ISL_10411567	hCoV-19/Thailand/DMSc-07961/2022	Original	2022-02-07	BA.1.1	Asia	Thailand	Thailand	Kalasin	non-BMR
EPI_ISL_10411568	hCoV-19/Thailand/DMSc-07962/2022	Original	2022-02-07	BA.2.10	Asia	Thailand	Thailand	Maha Sarakham	non-BMR
EPI_ISL_10411569	hCoV-19/Thailand/DMSc-07963/2022	Original	2022-01-31	BA.1.1	Asia	Thailand	Thailand	Phrae	non-BMR
EPI_ISL_10411570	hCoV-19/Thailand/DMSc-07964/2022	Original	2022-01-31	BA.1.1	Asia	Thailand	Thailand	Phrae	non-BMR
EPI_ISL_10411571	hCoV-19/Thailand/DMSc-07965/2022	Original	2022-02-01	BA.1.1	Asia	Thailand	Thailand	Phrae	non-BMR
EPI_ISL_10411572	hCoV-19/Thailand/DMSc-07966/2022	Original	2022-02-05	BA.2.10	Asia	Thailand	Thailand	Maha Sarakham	non-BMR
EPI_ISL_10411573	hCoV-19/Thailand/DMSc-07967/2022	Original	2022-02-06	BA.1.1	Asia	Thailand	Thailand	Maha Sarakham	non-BMR
EPI_ISL_10411574	hCoV-19/Thailand/DMSc-07968/2022	Original	2022-02-07	BA.1.1	Asia	Thailand	Thailand	Maha Sarakham	non-BMR
EPI_ISL_10411575	hCoV-19/Thailand/DMSc-07969/2022	Original	2022-02-07	BA.1.1	Asia	Thailand	Thailand	Kalasin	non-BMR
EPI_ISL_10411576	hCoV-19/Thailand/DMSc-07970/2022	Original	2022-02-07	BA.1.1	Asia	Thailand	Thailand	Maha Sarakham	non-BMR
EPI_ISL_10411577	hCoV-19/Thailand/DMSc-07971/2022	Original	2022-01-31	BA.1.1	Asia	Thailand	Thailand	Phrae	non-BMR
EPI_ISL_10411578	hCoV-19/Thailand/DMSc-07972/2022	Original	2022-01-31	BA.1.1	Asia	Thailand	Thailand	Phrae	non-BMR
EPI_ISL_10411579	hCoV-19/Thailand/DMSc-07973/2022	Original	2022-02-01	BA.1.1	Asia	Thailand	Thailand	Phrae	non-BMR
EPI_ISL_10411580	hCoV-19/Thailand/DMSc-07974/2022	Original	2022-02-05	BA.1	Asia	Thailand	Thailand	Maha Sarakham	non-BMR
EPI_ISL_10411581	hCoV-19/Thailand/DMSc-07975/2022	Original	2022-02-06	BA.1.1	Asia	Thailand	Thailand	Maha Sarakham	non-BMR
EPI_ISL_10411582	hCoV-19/Thailand/DMSc-07976/2022	Original	2022-02-07	BA.1.1	Asia	Thailand	Thailand	Maha Sarakham	non-BMR
EPI_ISL_10411583	hCoV-19/Thailand/DMSc-07977/2022	Original	2022-02-07	BA.1.1	Asia	Thailand	Thailand	Kalasin	non-BMR
EPI_ISL_10411584	hCoV-19/Thailand/DMSc-07978/2022	Original	2022-02-07	BA.1.1	Asia	Thailand	Thailand	Maha Sarakham	non-BMR
EPI_ISL_10411585	hCoV-19/Thailand/DMSc-07979/2022	Original	2022-01-31	BA.1.1	Asia	Thailand	Thailand	Phrae	non-BMR
EPI_ISL_10411586	hCoV-19/Thailand/DMSc-07980/2022	Original	2022-01-31	BA.2.9.5	Asia	Thailand	Thailand	Phrae	non-BMR
EPI_ISL_10411587	hCoV-19/Thailand/DMSc-07981/2022	Original	2022-02-01	BA.1.1	Asia	Thailand	Thailand	Phrae	non-BMR
EPI_ISL_10411588	hCoV-19/Thailand/DMSc-07982/2022	Original	2022-02-05	BA.1.1	Asia	Thailand	Thailand	Maha Sarakham	non-BMR
EPI_ISL_10411589	hCoV-19/Thailand/DMSc-07983/2022	Original	2022-02-06	BA.1.1	Asia	Thailand	Thailand	Maha Sarakham	non-BMR
EPI_ISL_10411590	hCoV-19/Thailand/DMSc-07984/2022	Original	2022-02-07	BA.1.1	Asia	Thailand	Thailand	Maha Sarakham	non-BMR
EPI_ISL_10411591	hCoV-19/Thailand/DMSc-07985/2022	Original	2022-02-07	BA.1.1	Asia	Thailand	Thailand	Kalasin	non-BMR
EPI_ISL_10411592	hCoV-19/Thailand/DMSc-07986/2022	Original	2022-02-07	BA.2.10	Asia	Thailand	Thailand	Maha Sarakham	non-BMR
EPI_ISL_10411593	hCoV-19/Thailand/DMSc-07987/2022	Original	2022-01-31	BA.1.1	Asia	Thailand	Thailand	Phrae	non-BMR
EPI_ISL_10411594	hCoV-19/Thailand/DMSc-07988/2022	Original	2022-01-31	BA.1.1	Asia	Thailand	Thailand	Phrae	non-BMR
EPI_ISL_10411595	hCoV-19/Thailand/DMSc-07989/2022	Original	2022-02-06	BA.1.16.1	Asia	Thailand	Thailand	Khon Kaen	non-BMR
EPI_ISL_10411596	hCoV-19/Thailand/DMSc-07990/2022	Original	2022-02-06	BA.1.1	Asia	Thailand	Thailand	Maha Sarakham	non-BMR
EPI_ISL_10411597	hCoV-19/Thailand/DMSc-07991/2022	Original	2022-02-07	BA.2.10	Asia	Thailand	Thailand	Maha Sarakham	non-BMR
EPI_ISL_10411598	hCoV-19/Thailand/DMSc-07992/2022	Original	2022-02-07	BA.1.1	Asia	Thailand	Thailand	Maha Sarakham	non-BMR
EPI_ISL_10411599	hCoV-19/Thailand/DMSc-07993/2022	Original	2022-02-07	BA.1.1	Asia	Thailand	Thailand	Maha Sarakham	non-BMR
EPI_ISL_10411600	hCoV-19/Thailand/DMSc-07994/2022	Original	2022-01-31	BA.1.1	Asia	Thailand	Thailand	Phrae	non-BMR
EPI_ISL_10411601	hCoV-19/Thailand/DMSc-07995/2022	Original	2022-01-31	BA.2.10	Asia	Thailand	Thailand	Phrae	non-BMR
EPI_ISL_10411602	hCoV-19/Thailand/DMSc-07996/2022	Original	2022-02-01	BA.2.9.5	Asia	Thailand	Thailand	Phrae	non-BMR
EPI_ISL_10411603	hCoV-19/Thailand/DMSc-07997/2022	Original	2022-02-02	BA.1.1	Asia	Thailand	Thailand	Phrae	non-BMR
EPI_ISL_10411604	hCoV-19/Thailand/DMSc-07998/2022	Original	2022-02-02	BA.2.9.5	Asia	Thailand	Thailand	Phrae	non-BMR
EPI_ISL_10411605	hCoV-19/Thailand/DMSc-07999/2022	Original	2022-02-02	BA.1.1	Asia	Thailand	Thailand	Phrae	non-BMR
EPI_ISL_10411606	hCoV-19/Thailand/DMSc-08000/2022	Original	2022-02-02	BA.1.1	Asia	Thailand	Thailand	Phrae	non-BMR
EPI_ISL_10411607	hCoV-19/Thailand/DMSc-08001/2022	Original	2022-02-04	BA.1.1	Asia	Thailand	Thailand	Chon Buri	non-BMR
EPI_ISL_10411608	hCoV-19/Thailand/DMSc-08002/2022	Original	2022-02-05	BA.2.3	Asia	Thailand	Thailand	Samut Prakan	BMR
EPI_ISL_10411609	hCoV-19/Thailand/DMSc-08003/2022	Original	2022-02-03	BA.1.1	Asia	Thailand	Thailand	Trat	non-BMR
EPI_ISL_10411610	hCoV-19/Thailand/DMSc-08004/2022	Original	2022-02-01	BA.1.1	Asia	Thailand	Thailand	Phrae	non-BMR
EPI_ISL_10411611	hCoV-19/Thailand/DMSc-08005/2022	Original	2022-02-02	BA.2.10	Asia	Thailand	Thailand	Phrae	non-BMR
EPI_ISL_10411612	hCoV-19/Thailand/DMSc-08006/2022	Original	2022-02-02	BA.2.9.5	Asia	Thailand	Thailand	Phrae	non-BMR
EPI_ISL_10411613	hCoV-19/Thailand/DMSc-08007/2022	Original	2022-02-02	BA.1.1	Asia	Thailand	Thailand	Phrae	non-BMR
EPI_ISL_10411614	hCoV-19/Thailand/DMSc-08008/2022	Original	2022-02-02	BA.2.10	Asia	Thailand	Thailand	Phrae	non-BMR
EPI_ISL_10411615	hCoV-19/Thailand/DMSc-08009/2022	Original	2022-02-04	BA.2.10	Asia	Thailand	Thailand	Samut Prakan	BMR
EPI_ISL_10411616	hCoV-19/Thailand/DMSc-08010/2022	Original	2022-02-05	BA.1.1	Asia	Thailand	Thailand	Rayong	non-BMR
EPI_ISL_10411617	hCoV-19/Thailand/DMSc-08011/2022	Original	2022-02-03	BA.1.1	Asia	Thailand	Thailand	Trat	non-BMR
EPI_ISL_10411618	hCoV-19/Thailand/DMSc-08012/2022	Original	2022-02-01	BA.2.9.5	Asia	Thailand	Thailand	Phrae	non-BMR
EPI_ISL_10411619	hCoV-19/Thailand/DMSc-08013/2022	Original	2022-02-02	BA.1.1	Asia	Thailand	Thailand	Phrae	non-BMR
EPI_ISL_10411620	hCoV-19/Thailand/DMSc-08014/2022	Original	2022-02-02	BA.2.9.5	Asia	Thailand	Thailand	Phrae	non-BMR
EPI_ISL_10411621	hCoV-19/Thailand/DMSc-08015/2022	Original	2022-02-02	BA.2.10	Asia	Thailand	Thailand	Phrae	non-BMR
EPI_ISL_10411622	hCoV-19/Thailand/DMSc-08016/2022	Original	2022-02-02	BA.1.1	Asia	Thailand	Thailand	Phrae	non-BMR
EPI_ISL_10411623	hCoV-19/Thailand/DMSc-08017/2022	Original	2022-02-04	BA.1.1	Asia	Thailand	Thailand	Chon Buri	non-BMR
EPI_ISL_10411624	hCoV-19/Thailand/DMSc-08018/2022	Original	2022-02-05	BA.1.1.13	Asia	Thailand	Thailand	Chon Buri	non-BMR
EPI_ISL_10411625	hCoV-19/Thailand/DMSc-08019/2022	Original	2022-02-04	BA.1	Asia	Thailand	Thailand	Chon Buri	non-BMR
EPI_ISL_10411626	hCoV-19/Thailand/DMSc-08020/2022	Original	2022-02-01	BA.2.10	Asia	Thailand	Thailand	Phrae	non-BMR
EPI_ISL_10411627	hCoV-19/Thailand/DMSc-08021/2022	Original	2022-02-02	BA.2.9.5	Asia	Thailand	Thailand	Phrae	non-BMR
EPI_ISL_10411628	hCoV-19/Thailand/DMSc-08022/2022	Original	2022-02-02	BA.1.1	Asia	Thailand	Thailand	Phrae	non-BMR
EPI_ISL_10411629	hCoV-19/Thailand/DMSc-08023/2022	Original	2022-02-02	BA.1.1	Asia	Thailand	Thailand	Phrae	non-BMR
EPI_ISL_10411630	hCoV-19/Thailand/DMSc-08024/2022	Original	2022-02-02	BA.1.1	Asia	Thailand	Thailand	Phrae	non-BMR
EPI_ISL_10411631	hCoV-19/Thailand/DMSc-08025/2022	Original	2022-02-04	BA.1.1.2	Asia	Thailand	Thailand	Samut Prakan	BMR
EPI_ISL_10411632	hCoV-19/Thailand/DMSc-08026/2022	Original	2022-02-05	BA.2	Asia	Thailand	Thailand	Samut Prakan	BMR
EPI_ISL_10411633	hCoV-19/Thailand/DMSc-08027/2022	Original	2022-02-04	BA.2.9	Asia	Thailand	Thailand	Chon Buri	non-BMR
EPI_ISL_10411634	hCoV-19/Thailand/DMSc-08028/2022	Original	2022-02-01	BA.2.10	Asia	Thailand	Thailand	Phrae	non-BMR
EPI_ISL_10411635	hCoV-19/Thailand/DMSc-08029/2022	Original	2022-02-02	BA.2.9.5	Asia	Thailand	Thailand	Phrae	non-BMR
EPI_ISL_10411636	hCoV-19/Thailand/DMSc-08030/2022	Original	2022-02-02	BA.2.9.5	Asia	Thailand	Thailand	Phrae	non-BMR
EPI_ISL_10411637	hCoV-19/Thailand/DMSc-08031/2022	Original	2022-02-02	BA.1.1	Asia	Thailand	Thailand	Phrae	non-BMR
EPI_ISL_10411638	hCoV-19/Thailand/DMSc-08032/2022	Original	2022-02-02	BA.1.1	Asia	Thailand	Thailand	Phrae	non-BMR
EPI_ISL_10411639	hCoV-19/Thailand/DMSc-08033/2022	Original	2022-02-05	BA.2.9.5	Asia	Thailand	Thailand	Rayong	non-BMR
EPI_ISL_10411640	hCoV-19/Thailand/DMSc-08034/2022	Original	2022-02-04	BA.1.1	Asia	Thailand	Thailand	Trat	non-BMR
EPI_ISL_10411641	hCoV-19/Thailand/DMSc-08035/2022	Original	2022-02-01	BA.1.1	Asia	Thailand	Thailand	Phrae	non-BMR
EPI_ISL_10411642	hCoV-19/Thailand/DMSc-08036/2022	Original	2022-02-02	BA.2.9.5	Asia	Thailand	Thailand	Phrae	non-BMR
EPI_ISL_10411643	hCoV-19/Thailand/DMSc-08037/2022	Original	2022-02-02	BA.2.10	Asia	Thailand	Thailand	Phrae	non-BMR
EPI_ISL_10411644	hCoV-19/Thailand/DMSc-08038/2022	Original	2022-02-02	BA.1.1	Asia	Thailand	Thailand	Phrae	non-BMR
EPI_ISL_10411645	hCoV-19/Thailand/DMSc-08039/2022	Original	2022-02-02	BA.1.1	Asia	Thailand	Thailand	Phrae	non-BMR
EPI_ISL_10411646	hCoV-19/Thailand/DMSc-08040/2022	Original	2022-02-05	BA.1.1	Asia	Thailand	Thailand	Chon Buri	non-BMR
EPI_ISL_10411647	hCoV-19/Thailand/DMSc-08041/2022	Original	2022-02-05	BA.1.1	Asia	Thailand	Thailand	Samut Prakan	BMR
EPI_ISL_10411648	hCoV-19/Thailand/DMSc-08042/2022	Original	2022-02-05	BA.2.27	Asia	Thailand	Thailand	Trat	non-BMR
EPI_ISL_10411649	hCoV-19/Thailand/DMSc-08043/2022	Original	2022-02-01	BA.1.1	Asia	Thailand	Thailand	Phrae	non-BMR
EPI_ISL_10411650	hCoV-19/Thailand/DMSc-08044/2022	Original	2022-02-02	BA.2.9.5	Asia	Thailand	Thailand	Phrae	non-BMR
EPI_ISL_10411651	hCoV-19/Thailand/DMSc-08045/2022	Original	2022-02-02	BA.1.1	Asia	Thailand	Thailand	Phrae	non-BMR
EPI_ISL_10411652	hCoV-19/Thailand/DMSc-08046/2022	Original	2022-02-02	BA.1.1	Asia	Thailand	Thailand	Phrae	non-BMR
EPI_ISL_10411653	hCoV-19/Thailand/DMSc-08047/2022	Original	2022-02-02	B.1.617.2	Asia	Thailand	Thailand	Chiang Rai	non-BMR
EPI_ISL_10411654	hCoV-19/Thailand/DMSc-08048/2022	Original	2022-02-05	BA.1.1.1	Asia	Thailand	Thailand	Chon Buri	non-BMR
EPI_ISL_10411655	hCoV-19/Thailand/DMSc-08049/2022	Original	2022-02-05	BA.1.1.18	Asia	Thailand	Thailand	Samut Prakan	BMR
EPI_ISL_10411656	hCoV-19/Thailand/DMSc-08050/2022	Original	2022-02-05	BA.2.27	Asia	Thailand	Thailand	Trat	non-BMR
EPI_ISL_10411657	hCoV-19/Thailand/DMSc-08051/2022	Original	2022-02-01	BA.1.1	Asia	Thailand	Thailand	Phrae	non-BMR
EPI_ISL_10411658	hCoV-19/Thailand/DMSc-08052/2022	Original	2022-02-02	BA.2.9.5	Asia	Thailand	Thailand	Phrae	non-BMR
EPI_ISL_10411659	hCoV-19/Thailand/DMSc-08053/2022	Original	2022-02-02	BA.1.1	Asia	Thailand	Thailand	Phrae	non-BMR
EPI_ISL_10411660	hCoV-19/Thailand/DMSc-08054/2022	Original	2022-02-02	AY.85	Asia	Thailand	Thailand	Phrae	non-BMR
EPI_ISL_10411661	hCoV-19/Thailand/DMSc-08055/2022	Original	2022-02-02	AY.85	Asia	Thailand	Thailand	Chiang Rai	non-BMR
EPI_ISL_10411662	hCoV-19/Thailand/DMSc-08056/2022	Original	2022-02-05	BA.1	Asia	Thailand	Thailand	Samut Prakan	BMR
EPI_ISL_10411663	hCoV-19/Thailand/DMSc-08057/2022	Original	2022-02-05	BA.2.10.1	Asia	Thailand	Thailand	Samut Prakan	BMR
EPI_ISL_10411664	hCoV-19/Thailand/DMSc-08058/2022	Original	2022-02-05	BA.1.1	Asia	Thailand	Thailand	Trat	non-BMR
EPI_ISL_10411665	hCoV-19/Thailand/DMSc-08059/2022	Original	2022-02-01	AY.85	Asia	Thailand	Thailand	Phrae	non-BMR
EPI_ISL_10411666	hCoV-19/Thailand/DMSc-08060/2022	Original	2022-02-02	BA.2.10	Asia	Thailand	Thailand	Phrae	non-BMR
EPI_ISL_10411667	hCoV-19/Thailand/DMSc-08061/2022	Original	2022-02-02	BA.2.10	Asia	Thailand	Thailand	Phrae	non-BMR
EPI_ISL_10411668	hCoV-19/Thailand/DMSc-08062/2022	Original	2022-02-02	BA.1.1	Asia	Thailand	Thailand	Phrae	non-BMR
EPI_ISL_10411669	hCoV-19/Thailand/DMSc-08063/2022	Original	2022-02-03	BA.1.1	Asia	Thailand	Thailand	Chon Buri	non-BMR
EPI_ISL_10411670	hCoV-19/Thailand/DMSc-08064/2022	Original	2022-02-05	BA.1.1	Asia	Thailand	Thailand	Rayong	non-BMR
EPI_ISL_10411671	hCoV-19/Thailand/DMSc-08065/2022	Original	2022-02-05	BA.1.1	Asia	Thailand	Thailand	Chon Buri	non-BMR
EPI_ISL_10411672	hCoV-19/Thailand/DMSc-08066/2022	Original	2022-02-05	BA.2	Asia	Thailand	Thailand	Trat	non-BMR
EPI_ISL_10411673	hCoV-19/Thailand/DMSc-08067/2022	Original	2022-02-01	BA.1.1	Asia	Thailand	Thailand	Phrae	non-BMR
EPI_ISL_10411674	hCoV-19/Thailand/DMSc-08068/2022	Original	2022-02-02	BA.2.9.5	Asia	Thailand	Thailand	Phrae	non-BMR
EPI_ISL_10411675	hCoV-19/Thailand/DMSc-08069/2022	Original	2022-02-02	BA.2.9.5	Asia	Thailand	Thailand	Phrae	non-BMR
EPI_ISL_10411676	hCoV-19/Thailand/DMSc-08070/2022	Original	2022-02-02	BA.1.1	Asia	Thailand	Thailand	Phrae	non-BMR
EPI_ISL_10411677	hCoV-19/Thailand/DMSc-08071/2022	Original	2022-02-03	BA.1.1	Asia	Thailand	Thailand	Chon Buri	non-BMR
EPI_ISL_10411678	hCoV-19/Thailand/DMSc-08072/2022	Original	2022-02-05	BA.1.1	Asia	Thailand	Thailand	Samut Prakan	BMR
EPI_ISL_10411679	hCoV-19/Thailand/DMSc-08073/2022	Original	2022-02-05	BA.1.1.13	Asia	Thailand	Thailand	Chon Buri	non-BMR
EPI_ISL_10411680	hCoV-19/Thailand/DMSc-08074/2022	Original	2022-02-06	BA.2	Asia	Thailand	Thailand	Samut Prakan	BMR
EPI_ISL_10411682	hCoV-19/Thailand/DMSc-08076/2022	Original	2022-02-02	BA.2.10	Asia	Thailand	Thailand	Phrae	non-BMR
EPI_ISL_10411683	hCoV-19/Thailand/DMSc-08077/2022	Original	2022-02-02	BA.2.10	Asia	Thailand	Thailand	Phrae	non-BMR
EPI_ISL_10411684	hCoV-19/Thailand/DMSc-08078/2022	Original	2022-02-02	BA.1.1	Asia	Thailand	Thailand	Phrae	non-BMR
EPI_ISL_10411685	hCoV-19/Thailand/DMSc-08079/2022	Original	2022-02-04	BA.1.1	Asia	Thailand	Thailand	Chon Buri	non-BMR
EPI_ISL_10411686	hCoV-19/Thailand/DMSc-08080/2022	Original	2022-02-05	BA.1.1.2	Asia	Thailand	Thailand	Samut Prakan	BMR
EPI_ISL_10411687	hCoV-19/Thailand/DMSc-08081/2022	Original	2022-02-05	BA.2	Asia	Thailand	Thailand	Samut Prakan	BMR
EPI_ISL_10411688	hCoV-19/Thailand/DMSc-08082/2022	Original	2022-02-01	BA.1.1	Asia	Thailand	Thailand	Phrae	non-BMR
EPI_ISL_10411689	hCoV-19/Thailand/DMSc-08083/2022	Original	2022-02-02	AY.85	Asia	Thailand	Thailand	Phrae	non-BMR
EPI_ISL_10411690	hCoV-19/Thailand/DMSc-08084/2022	Original	2022-02-02	BA.1.1	Asia	Thailand	Thailand	Phrae	non-BMR
EPI_ISL_10411691	hCoV-19/Thailand/DMSc-08085/2022	Original	2022-02-02	BA.2.9.5	Asia	Thailand	Thailand	Phrae	non-BMR
EPI_ISL_10411692	hCoV-19/Thailand/DMSc-08086/2022	Original	2022-02-04	BA.1	Asia	Thailand	Thailand	Samut Prakan	BMR
EPI_ISL_10411693	hCoV-19/Thailand/DMSc-08087/2022	Original	2022-02-05	BA.1.1.13	Asia	Thailand	Thailand	Chon Buri	non-BMR
EPI_ISL_10411694	hCoV-19/Thailand/DMSc-08088/2022	Original	2022-02-02	BA.2.27	Asia	Thailand	Thailand	Trat	non-BMR
EPI_ISL_10411695	hCoV-19/Thailand/DMSc-08090/2022	Original	2022-02-06	BA.1.1	Asia	Thailand	Thailand	Trat	non-BMR
EPI_ISL_10411696	hCoV-19/Thailand/DMSc-08091/2022	Original	2022-02-06	BA.1.1	Asia	Thailand	Thailand	Chon Buri	non-BMR
EPI_ISL_10411697	hCoV-19/Thailand/DMSc-08092/2022	Original	2022-02-07	BA.1.1	Asia	Thailand	Thailand	Sa Kaeo	non-BMR
EPI_ISL_10411698	hCoV-19/Thailand/DMSc-08093/2022	Original	2022-02-07	BA.1.1	Asia	Thailand	Thailand	Sa Kaeo	non-BMR
EPI_ISL_10411699	hCoV-19/Thailand/DMSc-08094/2022	Original	2022-02-05	BA.1.17	Asia	Thailand	Thailand	Bangkok	BMR
EPI_ISL_10411700	hCoV-19/Thailand/DMSc-08095/2022	Original	2022-02-09	AY.85	Asia	Thailand	Thailand	Bangkok	BMR
EPI_ISL_10411701	hCoV-19/Thailand/DMSc-08096/2022	Original	2022-02-11	BA.1.1	Asia	Thailand	Thailand	Bangkok	BMR
EPI_ISL_10411702	hCoV-19/Thailand/DMSc-08097/2022	Original	2022-02-06	BA.1.1	Asia	Thailand	Thailand	Samut Prakan	BMR
EPI_ISL_10411703	hCoV-19/Thailand/DMSc-08098/2022	Original	2022-02-06	BA.1.1	Asia	Thailand	Thailand	Chon Buri	non-BMR
EPI_ISL_10411704	hCoV-19/Thailand/DMSc-08099/2022	Original	2022-02-06	BA.1.1	Asia	Thailand	Thailand	Chon Buri	non-BMR
EPI_ISL_10411705	hCoV-19/Thailand/DMSc-08100/2022	Original	2022-02-07	BA.1.1	Asia	Thailand	Thailand	Sa Kaeo	non-BMR
EPI_ISL_10411706	hCoV-19/Thailand/DMSc-08101/2022	Original	2022-02-07	BA.1.1	Asia	Thailand	Thailand	Sa Kaeo	non-BMR
EPI_ISL_10411707	hCoV-19/Thailand/DMSc-08102/2022	Original	2022-02-05	BA.1.1	Asia	Thailand	Thailand	Bangkok	BMR
EPI_ISL_10411708	hCoV-19/Thailand/DMSc-08103/2022	Original	2022-02-09	AY.85	Asia	Thailand	Thailand	Bangkok	BMR
EPI_ISL_10411709	hCoV-19/Thailand/DMSc-08104/2022	Original	2022-02-11	BA.1.1	Asia	Thailand	Thailand	Bangkok	BMR
EPI_ISL_10411710	hCoV-19/Thailand/DMSc-08105/2022	Original	2022-02-06	BA.1.17	Asia	Thailand	Thailand	Samut Prakan	BMR
EPI_ISL_10411711	hCoV-19/Thailand/DMSc-08106/2022	Original	2022-02-06	BA.1.1	Asia	Thailand	Thailand	Chon Buri	non-BMR
EPI_ISL_10411712	hCoV-19/Thailand/DMSc-08107/2022	Original	2022-02-06	BA.1.1	Asia	Thailand	Thailand	Chon Buri	non-BMR
EPI_ISL_10411713	hCoV-19/Thailand/DMSc-08108/2022	Original	2022-02-07	BA.1.1	Asia	Thailand	Thailand	Sa Kaeo	non-BMR
EPI_ISL_10411714	hCoV-19/Thailand/DMSc-08109/2022	Original	2022-02-07	BA.1.1	Asia	Thailand	Thailand	Sa Kaeo	non-BMR
EPI_ISL_10411715	hCoV-19/Thailand/DMSc-08110/2022	Original	2022-02-07	BA.1.1	Asia	Thailand	Thailand	Bangkok	BMR
EPI_ISL_10411716	hCoV-19/Thailand/DMSc-08111/2022	Original	2022-02-09	BA.2.10	Asia	Thailand	Thailand	Bangkok	BMR
EPI_ISL_10411717	hCoV-19/Thailand/DMSc-08112/2022	Original	2022-02-14	BA.2.10	Asia	Thailand	Thailand	Bangkok	BMR
EPI_ISL_10411718	hCoV-19/Thailand/DMSc-08113/2022	Original	2022-02-06	BA.1.1	Asia	Thailand	Thailand	Samut Prakan	BMR
EPI_ISL_10411719	hCoV-19/Thailand/DMSc-08114/2022	Original	2022-02-06	BA.1.1.18	Asia	Thailand	Thailand	Trat	non-BMR
EPI_ISL_10411720	hCoV-19/Thailand/DMSc-08115/2022	Original	2022-02-07	BA.1.1	Asia	Thailand	Thailand	Sa Kaeo	non-BMR
EPI_ISL_10411721	hCoV-19/Thailand/DMSc-08116/2022	Original	2022-02-07	BA.1.1	Asia	Thailand	Thailand	Sa Kaeo	non-BMR
EPI_ISL_10411722	hCoV-19/Thailand/DMSc-08118/2022	Original	2022-02-07	BA.1.1	Asia	Thailand	Thailand	Bangkok	BMR
EPI_ISL_10411723	hCoV-19/Thailand/DMSc-08119/2022	Original	2022-02-11	BA.1.1	Asia	Thailand	Thailand	Bangkok	BMR
EPI_ISL_10411724	hCoV-19/Thailand/DMSc-08120/2022	Original	2022-02-14	BA.1.1	Asia	Thailand	Thailand	Bangkok	BMR
EPI_ISL_10411725	hCoV-19/Thailand/DMSc-08121/2022	Original	2022-02-06	BA.1	Asia	Thailand	Thailand	Trat	non-BMR
EPI_ISL_10411726	hCoV-19/Thailand/DMSc-08122/2022	Original	2022-02-06	BA.1.1	Asia	Thailand	Thailand	Samut Prakan	BMR
EPI_ISL_10411727	hCoV-19/Thailand/DMSc-08123/2022	Original	2022-02-07	BA.1.1.2	Asia	Thailand	Thailand	Chon Buri	non-BMR
EPI_ISL_10411728	hCoV-19/Thailand/DMSc-08124/2022	Original	2022-02-07	BA.1.1	Asia	Thailand	Thailand	Sa Kaeo	non-BMR
EPI_ISL_10411729	hCoV-19/Thailand/DMSc-08125/2022	Original	2022-02-07	BA.1.1	Asia	Thailand	Thailand	Sa Kaeo	non-BMR
EPI_ISL_10411730	hCoV-19/Thailand/DMSc-08127/2022	Original	2022-02-07	BA.1.1	Asia	Thailand	Thailand	Bangkok	BMR
EPI_ISL_10411731	hCoV-19/Thailand/DMSc-08128/2022	Original	2022-02-14	BA.1.1	Asia	Thailand	Thailand	Bangkok	BMR
EPI_ISL_10411732	hCoV-19/Thailand/DMSc-08129/2022	Original	2022-02-06	BA.2.27	Asia	Thailand	Thailand	Trat	non-BMR
EPI_ISL_10411733	hCoV-19/Thailand/DMSc-08130/2022	Original	2022-02-06	BA.1.1	Asia	Thailand	Thailand	Samut Prakan	BMR
EPI_ISL_10411734	hCoV-19/Thailand/DMSc-08131/2022	Original	2022-02-07	BA.1.1	Asia	Thailand	Thailand	Sa Kaeo	non-BMR
EPI_ISL_10411735	hCoV-19/Thailand/DMSc-08132/2022	Original	2022-02-07	BA.1.1	Asia	Thailand	Thailand	Sa Kaeo	non-BMR
EPI_ISL_10411736	hCoV-19/Thailand/DMSc-08133/2022	Original	2022-02-07	BA.1.1	Asia	Thailand	Thailand	Sa Kaeo	non-BMR
EPI_ISL_10411737	hCoV-19/Thailand/DMSc-08134/2022	Original	2022-02-10	BA.1.16.1	Asia	Thailand	Thailand	Bangkok	BMR
EPI_ISL_10411738	hCoV-19/Thailand/DMSc-08135/2022	Original	2022-02-07	BA.1.1	Asia	Thailand	Thailand	Bangkok	BMR
EPI_ISL_10411739	hCoV-19/Thailand/DMSc-08136/2022	Original	2022-02-14	BA.1.1	Asia	Thailand	Thailand	Bangkok	BMR
EPI_ISL_10411740	hCoV-19/Thailand/DMSc-08137/2022	Original	2022-02-06	BA.1.1	Asia	Thailand	Thailand	Samut Prakan	BMR
EPI_ISL_10411741	hCoV-19/Thailand/DMSc-08138/2022	Original	2022-02-06	BA.1.1	Asia	Thailand	Thailand	Chon Buri	non-BMR
EPI_ISL_10411742	hCoV-19/Thailand/DMSc-08139/2022	Original	2022-02-07	BA.1.1	Asia	Thailand	Thailand	Sa Kaeo	non-BMR
EPI_ISL_10411743	hCoV-19/Thailand/DMSc-08140/2022	Original	2022-02-07	BA.1.1	Asia	Thailand	Thailand	Sa Kaeo	non-BMR
EPI_ISL_10411744	hCoV-19/Thailand/DMSc-08141/2022	Original	2022-02-07	BA.2.10	Asia	Thailand	Thailand	Sa Kaeo	non-BMR
EPI_ISL_10411745	hCoV-19/Thailand/DMSc-08142/2022	Original	2022-02-11	BA.1.17	Asia	Thailand	Thailand	Bangkok	BMR
EPI_ISL_10411746	hCoV-19/Thailand/DMSc-08143/2022	Original	2022-02-07	BA.1.1	Asia	Thailand	Thailand	Bangkok	BMR
EPI_ISL_10411747	hCoV-19/Thailand/DMSc-08144/2022	Original	2022-02-14	BA.1.1	Asia	Thailand	Thailand	Bangkok	BMR
EPI_ISL_10411749	hCoV-19/Thailand/DMSc-08147/2022	Original	2022-02-07	BA.2.9.5	Asia	Thailand	Thailand	Sa Kaeo	non-BMR
EPI_ISL_10411750	hCoV-19/Thailand/DMSc-08148/2022	Original	2022-02-07	BA.1.1	Asia	Thailand	Thailand	Sa Kaeo	non-BMR
EPI_ISL_10411751	hCoV-19/Thailand/DMSc-08149/2022	Original	2022-02-07	BA.1.1	Asia	Thailand	Thailand	Sa Kaeo	non-BMR
EPI_ISL_10411752	hCoV-19/Thailand/DMSc-08150/2022	Original	2022-02-07	BA.2.10	Asia	Thailand	Thailand	Bangkok	BMR
EPI_ISL_10411753	hCoV-19/Thailand/DMSc-08151/2022	Original	2022-02-08	BA.1.1	Asia	Thailand	Thailand	Bangkok	BMR
EPI_ISL_10411754	hCoV-19/Thailand/DMSc-08152/2022	Original	2022-02-07	BA.1.1	Asia	Thailand	Thailand	Bangkok	BMR
EPI_ISL_10411755	hCoV-19/Thailand/DMSc-08153/2022	Original	2022-02-06	BA.1.1.13	Asia	Thailand	Thailand	Chon Buri	non-BMR
EPI_ISL_10411756	hCoV-19/Thailand/DMSc-08154/2022	Original	2022-02-06	BA.1.1	Asia	Thailand	Thailand	Chon Buri	non-BMR
EPI_ISL_10411757	hCoV-19/Thailand/DMSc-08155/2022	Original	2022-02-07	BA.1.1	Asia	Thailand	Thailand	Sa Kaeo	non-BMR
EPI_ISL_10411758	hCoV-19/Thailand/DMSc-08156/2022	Original	2022-02-07	BA.1.1	Asia	Thailand	Thailand	Sa Kaeo	non-BMR
EPI_ISL_10411759	hCoV-19/Thailand/DMSc-08157/2022	Original	2022-02-07	BA.1.17	Asia	Thailand	Thailand	Sa Kaeo	non-BMR
EPI_ISL_10411760	hCoV-19/Thailand/DMSc-08158/2022	Original	2022-02-07	BA.2.10	Asia	Thailand	Thailand	Bangkok	BMR
EPI_ISL_10411761	hCoV-19/Thailand/DMSc-08159/2022	Original	2022-02-10	BA.1.17	Asia	Thailand	Thailand	Bangkok	BMR
EPI_ISL_10411762	hCoV-19/Thailand/DMSc-08160/2022	Original	2022-02-07	BA.1.1	Asia	Thailand	Thailand	Bangkok	BMR
EPI_ISL_10411763	hCoV-19/Thailand/DMSc-08161/2022	Original	2022-02-06	BA.1.1.13	Asia	Thailand	Thailand	Chon Buri	non-BMR
EPI_ISL_10411764	hCoV-19/Thailand/DMSc-08162/2022	Original	2022-02-06	BA.1.1.10	Asia	Thailand	Thailand	Chon Buri	non-BMR
EPI_ISL_10411765	hCoV-19/Thailand/DMSc-08163/2022	Original	2022-02-07	BA.1.1	Asia	Thailand	Thailand	Sa Kaeo	non-BMR
EPI_ISL_10411766	hCoV-19/Thailand/DMSc-08164/2022	Original	2022-02-07	BA.1.1	Asia	Thailand	Thailand	Sa Kaeo	non-BMR
EPI_ISL_10411767	hCoV-19/Thailand/DMSc-08165/2022	Original	2022-02-07	BA.1.1	Asia	Thailand	Thailand	Sa Kaeo	non-BMR
EPI_ISL_10411768	hCoV-19/Thailand/DMSc-08166/2022	Original	2022-02-07	BA.1.1.18	Asia	Thailand	Thailand	Bangkok	BMR
EPI_ISL_10411769	hCoV-19/Thailand/DMSc-08167/2022	Original	2022-02-11	BA.1.1	Asia	Thailand	Thailand	Bangkok	BMR
EPI_ISL_10411770	hCoV-19/Thailand/DMSc-08168/2022	Original	2022-02-07	BA.2.10.1	Asia	Thailand	Thailand	Bangkok	BMR
EPI_ISL_10411771	hCoV-19/Thailand/DMSc-08169/2022	Original	2022-02-06	BA.1.1	Asia	Thailand	Thailand	Chon Buri	non-BMR
EPI_ISL_10411772	hCoV-19/Thailand/DMSc-08170/2022	Original	2022-02-06	BA.1.1	Asia	Thailand	Thailand	Chon Buri	non-BMR
EPI_ISL_10411773	hCoV-19/Thailand/DMSc-08171/2022	Original	2022-02-07	BA.1.1	Asia	Thailand	Thailand	Sa Kaeo	non-BMR
EPI_ISL_10411774	hCoV-19/Thailand/DMSc-08172/2022	Original	2022-02-07	BA.1.1	Asia	Thailand	Thailand	Sa Kaeo	non-BMR
EPI_ISL_10411775	hCoV-19/Thailand/DMSc-08173/2022	Original	2022-02-07	BA.2.9.5	Asia	Thailand	Thailand	Sa Kaeo	non-BMR
EPI_ISL_10411776	hCoV-19/Thailand/DMSc-08174/2022	Original	2022-02-07	BA.2.9.5	Asia	Thailand	Thailand	Bangkok	BMR
EPI_ISL_10411777	hCoV-19/Thailand/DMSc-08175/2022	Original	2022-02-11	BA.1.1	Asia	Thailand	Thailand	Bangkok	BMR
EPI_ISL_10411778	hCoV-19/Thailand/DMSc-08176/2022	Original	2022-02-06	BA.2.27	Asia	Thailand	Thailand	Trat	non-BMR
EPI_ISL_10411779	hCoV-19/Thailand/DMSc-08177/2022	Original	2022-02-06	BA.1.1	Asia	Thailand	Thailand	Chon Buri	non-BMR
EPI_ISL_10411780	hCoV-19/Thailand/DMSc-08178/2022	Original	2022-02-07	BA.1.1	Asia	Thailand	Thailand	Sa Kaeo	non-BMR
EPI_ISL_10411781	hCoV-19/Thailand/DMSc-08179/2022	Original	2022-02-07	BA.1.1	Asia	Thailand	Thailand	Sa Kaeo	non-BMR
EPI_ISL_10411782	hCoV-19/Thailand/DMSc-08180/2022	Original	2022-02-07	BA.2.10	Asia	Thailand	Thailand	Sa Kaeo	non-BMR
EPI_ISL_10411783	hCoV-19/Thailand/DMSc-08181/2022	Original	2022-02-09	AY.85	Asia	Thailand	Thailand	Bangkok	BMR
EPI_ISL_10411784	hCoV-19/Thailand/DMSc-08182/2022	Original	2022-02-11	BA.1.1	Asia	Thailand	Thailand	Bangkok	BMR
EPI_ISL_10411785	hCoV-19/Thailand/DMSc-08183/2022	Original	2022-02-08	BA.2	Asia	Thailand	Thailand	Bangkok	BMR
EPI_ISL_10411786	hCoV-19/Thailand/DMSc-08184/2022	Original	2022-02-10	BA.2.3	Asia	Thailand	Thailand	Bangkok	BMR
EPI_ISL_10411787	hCoV-19/Thailand/DMSc-08185/2022	Original	2022-02-09	BA.1.17	Asia	Thailand	Thailand	Bangkok	BMR
EPI_ISL_10411788	hCoV-19/Thailand/DMSc-08186/2022	Original	2022-02-13	BA.1.1.18	Asia	Thailand	Thailand	Bangkok	BMR
EPI_ISL_10411789	hCoV-19/Thailand/DMSc-08187/2022	Original	2022-02-10	BA.1.1	Asia	Thailand	Thailand	Roi Et	non-BMR
EPI_ISL_10411790	hCoV-19/Thailand/DMSc-08188/2022	Original	2022-02-12	BA.1.1	Asia	Thailand	Thailand	Kalasin	non-BMR
EPI_ISL_10411791	hCoV-19/Thailand/DMSc-08189/2022	Original	2022-02-12	BA.1.1	Asia	Thailand	Thailand	Kalasin	non-BMR
EPI_ISL_10411792	hCoV-19/Thailand/DMSc-08190/2022	Original	2022-02-12	BA.1.17	Asia	Thailand	Thailand	Roi Et	non-BMR
EPI_ISL_10411793	hCoV-19/Thailand/DMSc-08192/2022	Original	2022-02-10	BA.1.1	Asia	Thailand	Thailand	Bangkok	BMR
EPI_ISL_10411794	hCoV-19/Thailand/DMSc-08193/2022	Original	2022-02-12	BA.1.1	Asia	Thailand	Thailand	Bangkok	BMR
EPI_ISL_10411795	hCoV-19/Thailand/DMSc-08194/2022	Original	2022-02-11	BA.1.1	Asia	Thailand	Thailand	Bangkok	BMR
EPI_ISL_10411796	hCoV-19/Thailand/DMSc-08195/2022	Original	2022-02-10	BA.2.10	Asia	Thailand	Thailand	Maha Sarakham	non-BMR
EPI_ISL_10411797	hCoV-19/Thailand/DMSc-08196/2022	Original	2022-02-12	BA.1.1	Asia	Thailand	Thailand	Kalasin	non-BMR
EPI_ISL_10411798	hCoV-19/Thailand/DMSc-08197/2022	Original	2022-02-12	BA.2.9.5	Asia	Thailand	Thailand	Kalasin	non-BMR
EPI_ISL_10411799	hCoV-19/Thailand/DMSc-08198/2022	Original	2022-02-12	BA.2.9	Asia	Thailand	Thailand	Roi Et	non-BMR
EPI_ISL_10411800	hCoV-19/Thailand/DMSc-08199/2022	Original	2022-02-08	BA.1.1	Asia	Thailand	Thailand	Bangkok	BMR
EPI_ISL_10411801	hCoV-19/Thailand/DMSc-08200/2022	Original	2022-02-11	BA.1.1	Asia	Thailand	Thailand	Bangkok	BMR
EPI_ISL_10411802	hCoV-19/Thailand/DMSc-08201/2022	Original	2022-02-10	BA.1.1	Asia	Thailand	Thailand	Bangkok	BMR
EPI_ISL_10411803	hCoV-19/Thailand/DMSc-08202/2022	Original	2022-02-11	BA.1.1	Asia	Thailand	Thailand	Bangkok	BMR
EPI_ISL_10411804	hCoV-19/Thailand/DMSc-08203/2022	Original	2022-02-10	BA.2.10	Asia	Thailand	Thailand	Maha Sarakham	non-BMR
EPI_ISL_10411805	hCoV-19/Thailand/DMSc-08204/2022	Original	2022-02-11	BA.1.1	Asia	Thailand	Thailand	Maha Sarakham	non-BMR
EPI_ISL_10411806	hCoV-19/Thailand/DMSc-08205/2022	Original	2022-02-11	BA.1.1	Asia	Thailand	Thailand	Khon Kaen	non-BMR
EPI_ISL_10411807	hCoV-19/Thailand/DMSc-08206/2022	Original	2022-02-12	BA.1.1	Asia	Thailand	Thailand	Maha Sarakham	non-BMR
EPI_ISL_10411808	hCoV-19/Thailand/DMSc-08208/2022	Original	2022-02-11	BA.1.1	Asia	Thailand	Thailand	Bangkok	BMR
EPI_ISL_10411809	hCoV-19/Thailand/DMSc-08209/2022	Original	2022-02-11	BA.1.17	Asia	Thailand	Thailand	Bangkok	BMR
EPI_ISL_10411810	hCoV-19/Thailand/DMSc-08210/2022	Original	2022-02-09	BA.1.1	Asia	Thailand	Thailand	Bangkok	BMR
EPI_ISL_10411811	hCoV-19/Thailand/DMSc-08211/2022	Original	2022-02-10	BA.1.1	Asia	Thailand	Thailand	Maha Sarakham	non-BMR
EPI_ISL_10411812	hCoV-19/Thailand/DMSc-08212/2022	Original	2022-02-11	BA.2.10	Asia	Thailand	Thailand	Maha Sarakham	non-BMR
EPI_ISL_10411813	hCoV-19/Thailand/DMSc-08213/2022	Original	2022-02-11	BA.1.1	Asia	Thailand	Thailand	Khon Kaen	non-BMR
EPI_ISL_10411814	hCoV-19/Thailand/DMSc-08214/2022	Original	2022-02-12	BA.1.1	Asia	Thailand	Thailand	Maha Sarakham	non-BMR
EPI_ISL_10411815	hCoV-19/Thailand/DMSc-08215/2022	Original	2022-02-08	BA.2.10	Asia	Thailand	Thailand	Bangkok	BMR
EPI_ISL_10411816	hCoV-19/Thailand/DMSc-08216/2022	Original	2022-02-11	BA.2.10	Asia	Thailand	Thailand	Bangkok	BMR
EPI_ISL_10411817	hCoV-19/Thailand/DMSc-08217/2022	Original	2022-02-09	BA.1.1	Asia	Thailand	Thailand	Bangkok	BMR
EPI_ISL_10411818	hCoV-19/Thailand/DMSc-08218/2022	Original	2022-02-08	BA.2.9.5	Asia	Thailand	Thailand	Bangkok	BMR
EPI_ISL_10411819	hCoV-19/Thailand/DMSc-08219/2022	Original	2022-02-10	BA.2.10	Asia	Thailand	Thailand	Maha Sarakham	non-BMR
EPI_ISL_10411820	hCoV-19/Thailand/DMSc-08220/2022	Original	2022-02-11	BA.2.10	Asia	Thailand	Thailand	Maha Sarakham	non-BMR
EPI_ISL_10411821	hCoV-19/Thailand/DMSc-08221/2022	Original	2022-02-11	BA.1	Asia	Thailand	Thailand	Khon Kaen	non-BMR
EPI_ISL_10411822	hCoV-19/Thailand/DMSc-08222/2022	Original	2022-02-12	BA.1.1	Asia	Thailand	Thailand	Maha Sarakham	non-BMR
EPI_ISL_10411823	hCoV-19/Thailand/DMSc-08223/2022	Original	2022-02-09	BA.1.1	Asia	Thailand	Thailand	Bangkok	BMR
EPI_ISL_10411824	hCoV-19/Thailand/DMSc-08224/2022	Original	2022-02-11	BA.2.10	Asia	Thailand	Thailand	Bangkok	BMR
EPI_ISL_10411825	hCoV-19/Thailand/DMSc-08225/2022	Original	2022-02-10	BA.1.1	Asia	Thailand	Thailand	Bangkok	BMR
EPI_ISL_10411826	hCoV-19/Thailand/DMSc-08227/2022	Original	2022-02-10	BA.1.1	Asia	Thailand	Thailand	Maha Sarakham	non-BMR
EPI_ISL_10411827	hCoV-19/Thailand/DMSc-08228/2022	Original	2022-02-11	BA.1.1	Asia	Thailand	Thailand	Maha Sarakham	non-BMR
EPI_ISL_10411828	hCoV-19/Thailand/DMSc-08229/2022	Original	2022-02-12	BA.1.1	Asia	Thailand	Thailand	Maha Sarakham	non-BMR
EPI_ISL_10411829	hCoV-19/Thailand/DMSc-08230/2022	Original	2022-02-12	BA.1.1	Asia	Thailand	Thailand	Maha Sarakham	non-BMR
EPI_ISL_10411830	hCoV-19/Thailand/DMSc-08231/2022	Original	2022-02-09	BA.1.1	Asia	Thailand	Thailand	Bangkok	BMR
EPI_ISL_10411831	hCoV-19/Thailand/DMSc-08232/2022	Original	2022-02-11	BA.1.1	Asia	Thailand	Thailand	Bangkok	BMR
EPI_ISL_10411832	hCoV-19/Thailand/DMSc-08233/2022	Original	2022-02-13	BA.1.1	Asia	Thailand	Thailand	Bangkok	BMR
EPI_ISL_10411833	hCoV-19/Thailand/DMSc-08234/2022	Original	2022-02-04	BA.1.1	Asia	Thailand	Thailand	Roi Et	non-BMR
EPI_ISL_10411834	hCoV-19/Thailand/DMSc-08235/2022	Original	2022-02-10	BA.1.1	Asia	Thailand	Thailand	Maha Sarakham	non-BMR
EPI_ISL_10411835	hCoV-19/Thailand/DMSc-08236/2022	Original	2022-02-11	BA.1.1	Asia	Thailand	Thailand	Maha Sarakham	non-BMR
EPI_ISL_10411836	hCoV-19/Thailand/DMSc-08237/2022	Original	2022-02-12	BA.1.1	Asia	Thailand	Thailand	Khon Kaen	non-BMR
EPI_ISL_10411837	hCoV-19/Thailand/DMSc-08238/2022	Original	2022-02-12	BA.1.1	Asia	Thailand	Thailand	Maha Sarakham	non-BMR
EPI_ISL_10411838	hCoV-19/Thailand/DMSc-08239/2022	Original	2022-02-09	BA.1.1	Asia	Thailand	Thailand	Bangkok	BMR
EPI_ISL_10411839	hCoV-19/Thailand/DMSc-08240/2022	Original	2022-02-11	BA.1.1	Asia	Thailand	Thailand	Bangkok	BMR
EPI_ISL_10411840	hCoV-19/Thailand/DMSc-08241/2022	Original	2022-02-10	BA.1.1	Asia	Thailand	Thailand	Bangkok	BMR
EPI_ISL_10411841	hCoV-19/Thailand/DMSc-08242/2022	Original	2022-02-10	BA.1.1	Asia	Thailand	Thailand	Maha Sarakham	non-BMR
EPI_ISL_10411842	hCoV-19/Thailand/DMSc-08243/2022	Original	2022-02-11	BA.1.1	Asia	Thailand	Thailand	Maha Sarakham	non-BMR
EPI_ISL_10411843	hCoV-19/Thailand/DMSc-08244/2022	Original	2022-02-12	BA.1.1	Asia	Thailand	Thailand	Roi Et	non-BMR
EPI_ISL_10411844	hCoV-19/Thailand/DMSc-08245/2022	Original	2022-02-12	BA.1.1	Asia	Thailand	Thailand	Maha Sarakham	non-BMR
EPI_ISL_10411845	hCoV-19/Thailand/DMSc-08246/2022	Original	2022-02-09	BA.1.1	Asia	Thailand	Thailand	Bangkok	BMR
EPI_ISL_10411846	hCoV-19/Thailand/DMSc-08247/2022	Original	2022-02-12	BA.1.1.18	Asia	Thailand	Thailand	Bangkok	BMR
EPI_ISL_10411847	hCoV-19/Thailand/DMSc-08248/2022	Original	2022-02-12	BA.2.10	Asia	Thailand	Thailand	Bangkok	BMR
EPI_ISL_10411848	hCoV-19/Thailand/DMSc-08249/2022	Original	2022-02-10	BA.2.10	Asia	Thailand	Thailand	Maha Sarakham	non-BMR
EPI_ISL_10411849	hCoV-19/Thailand/DMSc-08250/2022	Original	2022-02-10	BA.2	Asia	Thailand	Thailand	Maha Sarakham	non-BMR
EPI_ISL_10411850	hCoV-19/Thailand/DMSc-08251/2022	Original	2022-02-11	BA.1.1	Asia	Thailand	Thailand	Roi Et	non-BMR
EPI_ISL_10411851	hCoV-19/Thailand/DMSc-08252/2022	Original	2022-02-11	BA.1.1	Asia	Thailand	Thailand	Roi Et	non-BMR
EPI_ISL_10411852	hCoV-19/Thailand/DMSc-08253/2022	Original	2022-02-09	BA.1.1	Asia	Thailand	Thailand	Bangkok	BMR
EPI_ISL_10411853	hCoV-19/Thailand/DMSc-08254/2022	Original	2022-02-08	BA.1.17	Asia	Thailand	Thailand	Bangkok	BMR
EPI_ISL_10411854	hCoV-19/Thailand/DMSc-08255/2022	Original	2022-02-13	BA.1.1	Asia	Thailand	Thailand	Bangkok	BMR
EPI_ISL_10411855	hCoV-19/Thailand/DMSc-08256/2022	Original	2022-02-10	BA.1.1	Asia	Thailand	Thailand	Maha Sarakham	non-BMR
EPI_ISL_10411856	hCoV-19/Thailand/DMSc-08257/2022	Original	2022-02-10	BA.2	Asia	Thailand	Thailand	Maha Sarakham	non-BMR
EPI_ISL_10411857	hCoV-19/Thailand/DMSc-08258/2022	Original	2022-02-11	BA.1.1	Asia	Thailand	Thailand	Roi Et	non-BMR
EPI_ISL_10411858	hCoV-19/Thailand/DMSc-08259/2022	Original	2022-02-12	BA.1.1	Asia	Thailand	Thailand	Roi Et	non-BMR
EPI_ISL_10411859	hCoV-19/Thailand/DMSc-08260/2022	Original	2022-02-10	BA.2.10.1	Asia	Thailand	Thailand	Bangkok	BMR
EPI_ISL_10411860	hCoV-19/Thailand/DMSc-08261/2022	Original	2022-02-13	BA.1.1	Asia	Thailand	Thailand	Bangkok	BMR
EPI_ISL_10411861	hCoV-19/Thailand/DMSc-08262/2022	Original	2022-02-08	BA.1.16.1	Asia	Thailand	Thailand	Bangkok	BMR
EPI_ISL_10411862	hCoV-19/Thailand/DMSc-08263/2022	Original	2022-02-10	BA.1.1	Asia	Thailand	Thailand	Khon Kaen	non-BMR
EPI_ISL_10411863	hCoV-19/Thailand/DMSc-08264/2022	Original	2022-02-10	BA.1.1	Asia	Thailand	Thailand	Maha Sarakham	non-BMR
EPI_ISL_10411864	hCoV-19/Thailand/DMSc-08265/2022	Original	2022-02-11	BA.1.1	Asia	Thailand	Thailand	Roi Et	non-BMR
EPI_ISL_10411865	hCoV-19/Thailand/DMSc-08266/2022	Original	2022-02-12	BA.1.1	Asia	Thailand	Thailand	Roi Et	non-BMR
EPI_ISL_10411866	hCoV-19/Thailand/DMSc-08268/2022	Original	2022-02-08	BA.1	Asia	Thailand	Thailand	Bangkok	BMR
EPI_ISL_10411867	hCoV-19/Thailand/DMSc-08270/2022	Original	2022-02-10	BA.1.1	Asia	Thailand	Thailand	Kalasin	non-BMR
EPI_ISL_10411868	hCoV-19/Thailand/DMSc-08271/2022	Original	2022-02-12	BA.1.1	Asia	Thailand	Thailand	Kalasin	non-BMR
EPI_ISL_10411869	hCoV-19/Thailand/DMSc-08272/2022	Original	2022-02-12	BA.1.1	Asia	Thailand	Thailand	Kalasin	non-BMR
EPI_ISL_10411870	hCoV-19/Thailand/DMSc-08273/2022	Original	2022-02-12	BA.2	Asia	Thailand	Thailand	Roi Et	non-BMR
EPI_ISL_10413719	hCoV-19/England/LSPA-37DE89A/2022	Original	2022-02-21	BA.1.1	Europe	United Kingdom	Non-Thailand	NA	Europe
EPI_ISL_1041758	hCoV-19/USA/NY-PRL-2021_02_17_00B21/2021	Original	2021-02-15	B.1	North America	USA	Non-Thailand	NA	North America
EPI_ISL_10419833	hCoV-19/England/ALDP-37ADEED/2022	Original	2022-02-19	BA.2	Europe	United Kingdom	Non-Thailand	NA	Europe
EPI_ISL_10423616	hCoV-19/England/LSPA-36EB41F/2022	Original	2022-02-12	BA.1	Europe	United Kingdom	Non-Thailand	NA	Europe
EPI_ISL_10423712	hCoV-19/Scotland/QEUH-36EA87E/2022	Original	2022-02-14	BA.1.1.13	Europe	United Kingdom	Non-Thailand	NA	Europe
EPI_ISL_10431154	hCoV-19/South Korea/NMC-03/2020	Vero P2	2020-03-02	B.41	Asia	South Korea	Non-Thailand	NA	Asia
EPI_ISL_10433707	hCoV-19/India/OR-ILSGS14658/2022	Original	2022-01-12	BA.2.10	Asia	India	Non-Thailand	NA	Asia
EPI_ISL_10435916	hCoV-19/Kenya/AFI-ISB-392/2021	Original	2021-08-10	AY.16	Africa	Kenya	Non-Thailand	NA	Africa
EPI_ISL_10435981	hCoV-19/Kenya/AGKH-1129766/2021	Original	2021-06-19	AY.16	Africa	Kenya	Non-Thailand	NA	Africa
EPI_ISL_10438781	hCoV-19/Thailand/Bangkok-RAMA-CMG-0240/2022	Original	2022-01-08	BA.1.1	Asia	Thailand	Thailand	Bangkok	BMR
EPI_ISL_10438782	hCoV-19/Thailand/Bangkok-RAMA-CMG-0241/2022	Original	2022-01-09	BA.1.1	Asia	Thailand	Thailand	Bangkok	BMR
EPI_ISL_10438783	hCoV-19/Thailand/Bangkok-RAMA-CMG-0242/2022	Original	2022-01-09	BA.1.1	Asia	Thailand	Thailand	Bangkok	BMR
EPI_ISL_10438785	hCoV-19/Thailand/Bangkok-RAMA-CMG-0244/2022	Original	2022-01-09	BA.1.17	Asia	Thailand	Thailand	Bangkok	BMR
EPI_ISL_10438787	hCoV-19/Thailand/Bangkok-RAMA-CMG-0246/2022	Original	2022-01-09	BA.1.17	Asia	Thailand	Thailand	Bangkok	BMR
EPI_ISL_10438789	hCoV-19/Thailand/Bangkok-RAMA-CMG-0248/2022	Original	2022-01-09	BA.1.1	Asia	Thailand	Thailand	Bangkok	BMR
EPI_ISL_10438790	hCoV-19/Thailand/Bangkok-RAMA-CMG-0249/2022	Original	2022-01-10	BA.1.1	Asia	Thailand	Thailand	Bangkok	BMR
EPI_ISL_10438792	hCoV-19/Thailand/Bangkok-RAMA-CMG-0251/2022	Original	2022-01-10	BA.1	Asia	Thailand	Thailand	Bangkok	BMR
EPI_ISL_10438799	hCoV-19/Thailand/Bangkok-RAMA-CMG-0258/2022	Original	2022-01-11	BA.1	Asia	Thailand	Thailand	Bangkok	BMR
EPI_ISL_10438800	hCoV-19/Thailand/Bangkok-RAMA-CMG-0259/2022	Original	2022-01-11	BA.1.16	Asia	Thailand	Thailand	Bangkok	BMR
EPI_ISL_10438802	hCoV-19/Thailand/Bangkok-RAMA-CMG-0261/2022	Original	2022-01-11	BA.1.16	Asia	Thailand	Thailand	Bangkok	BMR
EPI_ISL_10438803	hCoV-19/Thailand/Bangkok-RAMA-CMG-0262/2022	Original	2022-01-11	BA.1.1	Asia	Thailand	Thailand	Bangkok	BMR
EPI_ISL_10438804	hCoV-19/Thailand/Bangkok-RAMA-CMG-0263/2022	Original	2022-01-11	BA.1	Asia	Thailand	Thailand	Bangkok	BMR
EPI_ISL_10438805	hCoV-19/Thailand/Bangkok-RAMA-CMG-0264/2022	Original	2022-01-11	BA.1.1	Asia	Thailand	Thailand	Bangkok	BMR
EPI_ISL_10438806	hCoV-19/Thailand/Bangkok-RAMA-CMG-0265/2022	Original	2022-01-11	BA.1.1	Asia	Thailand	Thailand	Bangkok	BMR
EPI_ISL_10438807	hCoV-19/Thailand/Bangkok-RAMA-CMG-0266/2022	Original	2022-01-11	BA.1	Asia	Thailand	Thailand	Bangkok	BMR
EPI_ISL_10438809	hCoV-19/Thailand/Bangkok-RAMA-CMG-0268/2022	Original	2022-01-11	BA.1.1	Asia	Thailand	Thailand	Bangkok	BMR
EPI_ISL_10438810	hCoV-19/Thailand/Bangkok-RAMA-CMG-0269/2022	Original	2022-01-11	BA.1.1	Asia	Thailand	Thailand	Bangkok	BMR
EPI_ISL_10438811	hCoV-19/Thailand/Bangkok-RAMA-CMG-0270/2022	Original	2022-01-11	BA.1.1	Asia	Thailand	Thailand	Bangkok	BMR
EPI_ISL_10443408	hCoV-19/Turkey/HSGM-G2936/2022	Orginal	2022-02-18	BA.2	Europe	Turkey	Non-Thailand	NA	Europe
EPI_ISL_10451828	hCoV-19/England/ALDP-37F85A2/2022	Original	2022-02-21	BA.1.1	Europe	United Kingdom	Non-Thailand	NA	Europe
EPI_ISL_10453049	hCoV-19/England/ALDP-3804742/2022	Original	2022-02-21	BA.2.10	Europe	United Kingdom	Non-Thailand	NA	Europe
EPI_ISL_10467840	hCoV-19/England/LSPA-37ECB90/2022	Original	2022-02-21	BA.2	Europe	United Kingdom	Non-Thailand	NA	Europe
EPI_ISL_10472040	hCoV-19/USA/OR-CDC-ASC210816307/2022	Original	2022-02-15	BA.1.1	North America	USA	Non-Thailand	NA	North America
EPI_ISL_10472510	hCoV-19/England/MILK-372B148/2022	Original	2022-02-16	BA.1.16	Europe	United Kingdom	Non-Thailand	NA	Europe
EPI_ISL_10482511	hCoV-19/Scotland/QEUH-370E697/2022	Original	2022-02-15	BA.1.1.15	Europe	United Kingdom	Non-Thailand	NA	Europe
EPI_ISL_10485218	hCoV-19/England/QEUH-371100C/2022	Original	2022-02-14	BA.1.1	Europe	United Kingdom	Non-Thailand	NA	Europe
EPI_ISL_10495608	hCoV-19/Japan/IC-4976/2022	Original	2022-01-27	BA.1.1	Asia	Japan	Non-Thailand	NA	Asia
EPI_ISL_10495924	hCoV-19/Japan/IC-5185/2022	Original	2022-01-31	BA.1.1	Asia	Japan	Non-Thailand	NA	Asia
EPI_ISL_10497334	hCoV-19/Sweden/01_SE100_22CS500768/2022	Original	2022-01-14	BA.1	Europe	Sweden	Non-Thailand	NA	Europe
EPI_ISL_10500359	hCoV-19/Thailand/NIC_BKK_SEQ1890/2022	Original	2022-01-05	BA.1.15	Asia	Thailand	Thailand	Bangkok	BMR
EPI_ISL_10500360	hCoV-19/Thailand/NIC_BKK_SEQ1885/2022	Original	2022-01-06	BA.2.10	Asia	Thailand	Thailand	Bangkok	BMR
EPI_ISL_10500361	hCoV-19/Thailand/NIC_BKK_SEQ1592/2022	Original	2022-01-05	BA.1.17	Asia	Thailand	Thailand	Bangkok	BMR
EPI_ISL_10500362	hCoV-19/Thailand/NIC_SRI_SEQ01612/2021	Original	2021-12-30	BA.1.1	Asia	Thailand	Thailand	Saraburi	non-BMR
EPI_ISL_10500363	hCoV-19/Thailand/NIC_SLK_SEQ1616/2022	Original	2022-01-02	BA.1.1	Asia	Thailand	Thailand	Phitsanulok	non-BMR
EPI_ISL_10500364	hCoV-19/Thailand/NIC_NBI_SEQ1902/2022	Original	2022-01	BA.1.1	Asia	Thailand	Thailand	Nonthaburi	BMR
EPI_ISL_10500365	hCoV-19/Thailand/NIC_BKK_SEQ1825/2022	Original	2022-01-04	BA.1.17	Asia	Thailand	Thailand	Bangkok	BMR
EPI_ISL_10500366	hCoV-19/Thailand/NIC_BKK_SEQ1827/2022	Original	2022-01-04	BA.1.1.10	Asia	Thailand	Thailand	Bangkok	BMR
EPI_ISL_10500367	hCoV-19/Thailand/NIC_BKK_SEQ1828/2022	Original	2022-01-04	BA.1.1	Asia	Thailand	Thailand	Bangkok	BMR
EPI_ISL_10500368	hCoV-19/Thailand/NIC_BKK_SEQ1833/2022	Original	2022-01-04	BA.1.1	Asia	Thailand	Thailand	Bangkok	BMR
EPI_ISL_10500369	hCoV-19/Thailand/NIC_BKK_SEQ1835/2022	Original	2022-01-04	BA.1.1	Asia	Thailand	Thailand	Bangkok	BMR
EPI_ISL_10500370	hCoV-19/Thailand/NIC_BKK_SEQ1838/2022	Original	2022-01-04	BA.1.1	Asia	Thailand	Thailand	Bangkok	BMR
EPI_ISL_10500371	hCoV-19/Thailand/NIC_BKK_SEQ1839/2022	Original	2022-01-04	BA.1.13	Asia	Thailand	Thailand	Bangkok	BMR
EPI_ISL_10500372	hCoV-19/Thailand/NIC_BKK_SEQ1840/2022	Original	2022-01-04	BA.1	Asia	Thailand	Thailand	Bangkok	BMR
EPI_ISL_10500373	hCoV-19/Thailand/NIC_BKK_SEQ1843/2022	Original	2022-01-04	BA.1.1.15	Asia	Thailand	Thailand	Bangkok	BMR
EPI_ISL_10500374	hCoV-19/Thailand/NIC_BKK_SEQ1844/2022	Original	2022-01-04	BA.1.16.1	Asia	Thailand	Thailand	Bangkok	BMR
EPI_ISL_10500375	hCoV-19/Thailand/NIC_BKK_SEQ1847/2022	Original	2022-01-04	BA.1.1	Asia	Thailand	Thailand	Bangkok	BMR
EPI_ISL_10500376	hCoV-19/Thailand/NIC_BKK_SEQ1848/2022	Original	2022-01-04	BA.1.1	Asia	Thailand	Thailand	Bangkok	BMR
EPI_ISL_10500377	hCoV-19/Thailand/NIC_BKK_SEQ1850/2022	Original	2022-01-04	BA.1.1	Asia	Thailand	Thailand	Bangkok	BMR
EPI_ISL_10500378	hCoV-19/Thailand/NIC_BKK_SEQ1851/2022	Original	2022-01-04	BA.1.17	Asia	Thailand	Thailand	Bangkok	BMR
EPI_ISL_10500379	hCoV-19/Thailand/NIC_BKK_SEQ1883/2022	Original	2022-01-06	BA.1	Asia	Thailand	Thailand	Bangkok	BMR
EPI_ISL_10500380	hCoV-19/Thailand/NIC_BKK_SEQ1887/2022	Original	2022-01-06	BA.1.1	Asia	Thailand	Thailand	Bangkok	BMR
EPI_ISL_10500381	hCoV-19/Thailand/NIC_BKK_SEQ1896/2022	Original	2022-01-05	BA.1.1	Asia	Thailand	Thailand	Bangkok	BMR
EPI_ISL_10500408	hCoV-19/Thailand/NIC_BKK_SEQ1841/2022	Original	2022-01-04	BA.1.1	Asia	Thailand	Thailand	Bangkok	BMR
EPI_ISL_10500409	hCoV-19/Thailand/NIC_BKK_SEQ1876/2022	Original	2022-01-06	BA.1.1	Asia	Thailand	Thailand	Bangkok	BMR
EPI_ISL_10500411	hCoV-19/Thailand/NIC_BKK_SEQ1821/2022	Original	2022-01	BA.2.3	Asia	Thailand	Thailand	Bangkok	BMR
EPI_ISL_10500412	hCoV-19/Thailand/NIC_BKK_SEQ1852/2022	Original	2022-01-04	BA.1.1	Asia	Thailand	Thailand	Bangkok	BMR
EPI_ISL_10500413	hCoV-19/Thailand/NIC_BKK_SEQ1865/2022	Original	2022-01-04	BA.1.1	Asia	Thailand	Thailand	Bangkok	BMR
EPI_ISL_10500414	hCoV-19/Thailand/NIC_BKK_SEQ1830/2022	Original	2022-01-04	BA.1.1	Asia	Thailand	Thailand	Bangkok	BMR
EPI_ISL_10500415	hCoV-19/Thailand/NIC_BKK_SEQ204/2022	Original	2022-01-01	BA.1.1	Asia	Thailand	Thailand	Bangkok	BMR
EPI_ISL_10500416	hCoV-19/Thailand/NIC_BKK_SEQ1831/2022	Original	2022-01-04	BA.1.1	Asia	Thailand	Thailand	Bangkok	BMR
EPI_ISL_10500417	hCoV-19/Thailand/NIC_BKK_SEQ1864/2022	Original	2022-01-04	BA.1.1	Asia	Thailand	Thailand	Bangkok	BMR
EPI_ISL_10500418	hCoV-19/Thailand/NIC_BKK_SEQ1822/2022	Original	2022-01-04	BA.1.1	Asia	Thailand	Thailand	Bangkok	BMR
EPI_ISL_10500419	hCoV-19/Thailand/NIC_BKK_SEQ1853/2022	Original	2022-01-04	BA.1	Asia	Thailand	Thailand	Bangkok	BMR
EPI_ISL_10500420	hCoV-19/Thailand/NIC_BKK_SEQ1567/2022	Original	2022-01-04	BA.1.17.2	Asia	Thailand	Thailand	Bangkok	BMR
EPI_ISL_10500421	hCoV-19/Thailand/NIC_BKK_SEQ1829/2022	Original	2022-01-04	BA.2	Asia	Thailand	Thailand	Bangkok	BMR
EPI_ISL_10500422	hCoV-19/Thailand/NIC_BKK_SEQ1882/2022	Original	2022-01-06	BA.1.1	Asia	Thailand	Thailand	Bangkok	BMR
EPI_ISL_10500423	hCoV-19/Thailand/NIC_BKK_SEQ1846/2022	Original	2022-01-04	BA.1.1	Asia	Thailand	Thailand	Bangkok	BMR
EPI_ISL_10500424	hCoV-19/Thailand/NIC_BKK_SEQ1568/2022	Original	2022-01-04	BA.1.17	Asia	Thailand	Thailand	Bangkok	BMR
EPI_ISL_10500425	hCoV-19/Thailand/NIC_BKK_SEQ1565/2022	Original	2022-01-04	BA.1.17.2	Asia	Thailand	Thailand	Bangkok	BMR
EPI_ISL_10500426	hCoV-19/Thailand/NIC_BKK_SEQ1836/2022	Original	2022-01-04	BA.1	Asia	Thailand	Thailand	Bangkok	BMR
EPI_ISL_10501910	hCoV-19/Thailand/NIC_SNI_SEQ2734/2022	Original	2022-01-05	BA.1.1	Asia	Thailand	Thailand	Surat Thani	non-BMR
EPI_ISL_10501911	hCoV-19/Thailand/NIC_SNI_SEQ2737/2022	Original	2022-01-05	BA.1.1	Asia	Thailand	Thailand	Surat Thani	non-BMR
EPI_ISL_10501912	hCoV-19/Thailand/NIC_BKK_SEQ2769/2022	Original	2022-01	BA.1.1	Asia	Thailand	Thailand	Bangkok	BMR
EPI_ISL_10501913	hCoV-19/Thailand/NIC_BKK_SEQ2772/2022	Original	2022-01	BA.1.1	Asia	Thailand	Thailand	Bangkok	BMR
EPI_ISL_10501914	hCoV-19/Thailand/NIC_BKK_SEQ2875/2022	Original	2022-01	BA.1.1.15	Asia	Thailand	Thailand	Bangkok	BMR
EPI_ISL_10501915	hCoV-19/Thailand/NIC_BKK_SEQ2904/2022	Original	2022-01	BA.1.1	Asia	Thailand	Thailand	Bangkok	BMR
EPI_ISL_10501916	hCoV-19/Thailand/NIC_BKK_SEQ2905/2022	Original	2022-01	BA.1	Asia	Thailand	Thailand	Bangkok	BMR
EPI_ISL_10501917	hCoV-19/Thailand/NIC_BKK_SEQ2960/2022	Original	2022-01-09	BA.1.1	Asia	Thailand	Thailand	Bangkok	BMR
EPI_ISL_10501918	hCoV-19/Thailand/NIC_BKK_SEQ3028/2022	Original	2022-01	BA.1.15.1	Asia	Thailand	Thailand	Bangkok	BMR
EPI_ISL_10501919	hCoV-19/Thailand/NIC_BKK_SEQ3029/2022	Original	2022-01	BA.1	Asia	Thailand	Thailand	Bangkok	BMR
EPI_ISL_10501920	hCoV-19/Thailand/NIC_BKK_SEQ3030/2022	Original	2022-01	BA.1.1	Asia	Thailand	Thailand	Bangkok	BMR
EPI_ISL_10501921	hCoV-19/Thailand/NIC_BKK_SEQ3031/2022	Original	2022-01	BA.1.1	Asia	Thailand	Thailand	Bangkok	BMR
EPI_ISL_10501922	hCoV-19/Thailand/NIC_BKK_SEQ3032/2022	Original	2022-01	BA.2	Asia	Thailand	Thailand	Bangkok	BMR
EPI_ISL_10501923	hCoV-19/Thailand/NIC_BKK_SEQ3070/2022	Original	2022-01	BA.1.1	Asia	Thailand	Thailand	Bangkok	BMR
EPI_ISL_10501924	hCoV-19/Thailand/NIC_BKK_SEQ3067/2022	Original	2022-01	BA.1.20	Asia	Thailand	Thailand	Bangkok	BMR
EPI_ISL_10502270	hCoV-19/Thailand/NIC_BKK_SEQ2244/2022	Original	2022-01-06	BA.1.15	Asia	Thailand	Thailand	Bangkok	BMR
EPI_ISL_10502271	hCoV-19/Thailand/NIC_BKK_SEQ2246/2022	Original	2022-01-06	BA.1.15	Asia	Thailand	Thailand	Bangkok	BMR
EPI_ISL_10502272	hCoV-19/Thailand/NIC_BKK_SEQ2248/2022	Original	2022-01-06	BA.1.1	Asia	Thailand	Thailand	Bangkok	BMR
EPI_ISL_10502273	hCoV-19/Thailand/NIC_BKK_SEQ2250/2022	Original	2022-01-06	BA.1.17	Asia	Thailand	Thailand	Bangkok	BMR
EPI_ISL_10502274	hCoV-19/Thailand/NIC_BKK_SEQ2252/2022	Original	2022-01-06	BA.1.1	Asia	Thailand	Thailand	Bangkok	BMR
EPI_ISL_10502275	hCoV-19/Thailand/NIC_BKK_SEQ2255/2022	Original	2022-01-06	BA.2.3	Asia	Thailand	Thailand	Bangkok	BMR
EPI_ISL_10502276	hCoV-19/Thailand/NIC_BKK_SEQ2256/2022	Original	2022-01-06	BA.1	Asia	Thailand	Thailand	Bangkok	BMR
EPI_ISL_10502277	hCoV-19/Thailand/NIC_BKK_SEQ2297/2022	Original	2022-01-06	BA.1.1	Asia	Thailand	Thailand	Bangkok	BMR
EPI_ISL_10502278	hCoV-19/Thailand/NIC_BKK_SEQ02314/2021	Original	2021-12-29	BA.1.17	Asia	Thailand	Thailand	Bangkok	BMR
EPI_ISL_10502279	hCoV-19/Thailand/NIC_BKK_SEQ2329/2022	Original	2022-01-06	BA.1	Asia	Thailand	Thailand	Bangkok	BMR
EPI_ISL_10502280	hCoV-19/Thailand/NIC_BKK_SEQ3071/2022	Original	2022-01	BA.2.12	Asia	Thailand	Thailand	Bangkok	BMR
EPI_ISL_10502281	hCoV-19/Thailand/NIC_BKK_SEQ3349/2022	Original	2022-01-11	BA.1	Asia	Thailand	Thailand	Bangkok	BMR
EPI_ISL_10502282	hCoV-19/Thailand/NIC_BKK_SEQ3351/2022	Original	2022-01-11	BA.1.1	Asia	Thailand	Thailand	Bangkok	BMR
EPI_ISL_10502283	hCoV-19/Thailand/NIC_BKK_SEQ3365/2022	Original	2022-01-10	BA.1.1	Asia	Thailand	Thailand	Bangkok	BMR
EPI_ISL_10502284	hCoV-19/Thailand/NIC_BKK_SEQ3462/2022	Original	2022-01-05	BA.1.1.15	Asia	Thailand	Thailand	Bangkok	BMR
EPI_ISL_10502285	hCoV-19/Thailand/NIC_BKK_SEQ3465/2022	Original	2022-01-06	BA.1.1	Asia	Thailand	Thailand	Bangkok	BMR
EPI_ISL_10502286	hCoV-19/Thailand/NIC_BKK_SEQ3481/2022	Original	2022-01-09	BA.1	Asia	Thailand	Thailand	Bangkok	BMR
EPI_ISL_10502287	hCoV-19/Thailand/NIC_BKK_SEQ3483/2022	Original	2022-01-10	BA.1.1	Asia	Thailand	Thailand	Bangkok	BMR
EPI_ISL_10502288	hCoV-19/Thailand/NIC_BKK_SEQ3490/2022	Original	2022-01-10	BA.1.1	Asia	Thailand	Thailand	Bangkok	BMR
EPI_ISL_10502289	hCoV-19/Thailand/NIC_BKK_SEQ3494/2022	Original	2022-01-10	BA.1.1	Asia	Thailand	Thailand	Bangkok	BMR
EPI_ISL_10502290	hCoV-19/Thailand/NIC_BKK_SEQ3495/2022	Original	2022-01-10	BA.1	Asia	Thailand	Thailand	Bangkok	BMR
EPI_ISL_10502291	hCoV-19/Thailand/NIC_BKK_SEQ3581/2022	Original	2022-01-11	BA.1.15	Asia	Thailand	Thailand	Bangkok	BMR
EPI_ISL_10502292	hCoV-19/Thailand/NIC_SKM_SEQ3582/2022	Original	2022-01	BA.1	Asia	Thailand	Thailand	Samut Songkhram	non-BMR
EPI_ISL_10502293	hCoV-19/Thailand/NIC_BKK_SEQ3588/2022	Original	2022-01-12	BA.1	Asia	Thailand	Thailand	Bangkok	BMR
EPI_ISL_10502294	hCoV-19/Thailand/NIC_BKK_SEQ3591/2022	Original	2022-01	BA.1.15	Asia	Thailand	Thailand	Bangkok	BMR
EPI_ISL_10502295	hCoV-19/Thailand/NIC_BKK_SEQ3592/2022	Original	2022-01	BA.1.1	Asia	Thailand	Thailand	Bangkok	BMR
EPI_ISL_10502753	hCoV-19/Thailand/NIC_BKK_SEQ1917/2022	Original	2022-01	BA.1.17.2	Asia	Thailand	Thailand	Bangkok	BMR
EPI_ISL_10502754	hCoV-19/Thailand/NIC_BKK_SEQ1934/2022	Original	2022-01-05	BA.1.1.1	Asia	Thailand	Thailand	Bangkok	BMR
EPI_ISL_10502755	hCoV-19/Thailand/NIC_SKA_SEQ1972/2022	Original	2022-01-01	BA.1.1	Asia	Thailand	Thailand	Songkhla	non-BMR
EPI_ISL_10502756	hCoV-19/Thailand/NIC_SKA_SEQ1973/2022	Original	2022-01-01	BA.1.1	Asia	Thailand	Thailand	Songkhla	non-BMR
EPI_ISL_10502757	hCoV-19/Thailand/NIC_CRI_SEQ01975/2021	Original	2021-12-31	BA.1.1	Asia	Thailand	Thailand	Chiang Rai	non-BMR
EPI_ISL_10502758	hCoV-19/Thailand/NIC_CRI_SEQ1976/2022	Original	2022-01-03	BA.1.17	Asia	Thailand	Thailand	Chiang Rai	non-BMR
EPI_ISL_10502759	hCoV-19/Thailand/NIC_SKM_SEQ1978/2022	Original	2022-01-04	BA.1	Asia	Thailand	Thailand	Samut Songkhram	non-BMR
EPI_ISL_10502760	hCoV-19/Thailand/NIC_BKK_SEQ2037/2022	Original	2022-01-05	BA.1.1	Asia	Thailand	Thailand	Bangkok	BMR
EPI_ISL_10502761	hCoV-19/Thailand/NIC_CBI_SEQ2069/2022	Original	2022-01	BA.1.1	Asia	Thailand	Thailand	Chon Buri	non-BMR
EPI_ISL_10502762	hCoV-19/Thailand/NIC_BKK_SEQ2071/2022	Original	2022-01-04	BA.1.15	Asia	Thailand	Thailand	Bangkok	BMR
EPI_ISL_10502763	hCoV-19/Thailand/NIC_CMI_SEQ2117/2022	Original	2022-01-03	BA.1.1	Asia	Thailand	Thailand	Chiang Mai	non-BMR
EPI_ISL_10502764	hCoV-19/Thailand/NIC_SPK_SEQ2137/2022	Original	2022-01	BA.1	Asia	Thailand	Thailand	Samut Prakan	BMR
EPI_ISL_10502765	hCoV-19/Thailand/NIC_AYA_SEQ2138/2022	Original	2022-01	BA.1.1	Asia	Thailand	Thailand	Phra Nakhon Si Ayutthaya	non-BMR
EPI_ISL_10502766	hCoV-19/Thailand/NIC_AYA_SEQ2139/2022	Original	2022-01	BA.1.1	Asia	Thailand	Thailand	Phra Nakhon Si Ayutthaya	non-BMR
EPI_ISL_10502767	hCoV-19/Thailand/NIC_BKK_SEQ2158/2022	Original	2022-01-07	BA.1.1	Asia	Thailand	Thailand	Bangkok	BMR
EPI_ISL_10502768	hCoV-19/Thailand/NIC_BKK_SEQ2160/2022	Original	2022-01	BA.1.18	Asia	Thailand	Thailand	Bangkok	BMR
EPI_ISL_10502769	hCoV-19/Thailand/NIC_BKK_SEQ2169/2022	Original	2022-01	BA.1	Asia	Thailand	Thailand	Bangkok	BMR
EPI_ISL_10502770	hCoV-19/Thailand/NIC_BKK_SEQ2173/2022	Original	2022-01-06	BA.1.17.2	Asia	Thailand	Thailand	Bangkok	BMR
EPI_ISL_10502771	hCoV-19/Thailand/NIC_BKK_SEQ2192/2022	Original	2022-01-06	BA.1	Asia	Thailand	Thailand	Bangkok	BMR
EPI_ISL_10502772	hCoV-19/Thailand/NIC_BKK_SEQ2219/2022	Original	2022-01	BA.1.16.1	Asia	Thailand	Thailand	Bangkok	BMR
EPI_ISL_10502773	hCoV-19/Thailand/NIC_BKK_SEQ2233/2022	Original	2022-01-06	BA.1	Asia	Thailand	Thailand	Bangkok	BMR
EPI_ISL_10502774	hCoV-19/Thailand/NIC_BKK_SEQ2234/2022	Original	2022-01-06	BA.1	Asia	Thailand	Thailand	Bangkok	BMR
EPI_ISL_10502775	hCoV-19/Thailand/NIC_BKK_SEQ2236/2022	Original	2022-01-06	BA.1	Asia	Thailand	Thailand	Bangkok	BMR
EPI_ISL_10502776	hCoV-19/Thailand/NIC_BKK_SEQ2237/2022	Original	2022-01-06	B.1.1.529	Asia	Thailand	Thailand	Bangkok	BMR
EPI_ISL_10502777	hCoV-19/Thailand/NIC_BKK_SEQ2239/2022	Original	2022-01-06	BA.1	Asia	Thailand	Thailand	Bangkok	BMR
EPI_ISL_10502778	hCoV-19/Thailand/NIC_BKK_SEQ2240/2022	Original	2022-01-06	BA.1.15	Asia	Thailand	Thailand	Bangkok	BMR
EPI_ISL_10502779	hCoV-19/Thailand/NIC_BKK_SEQ2243/2022	Original	2022-01-06	BA.1.15	Asia	Thailand	Thailand	Bangkok	BMR
EPI_ISL_10502986	hCoV-19/Thailand/NIC_SNI_SEQ3988/2022	Original	2022-01-09	BA.1.1.1	Asia	Thailand	Thailand	Surat Thani	non-BMR
EPI_ISL_10502988	hCoV-19/Thailand/NIC_SNI_SEQ3990/2022	Original	2022-01-09	BA.1	Asia	Thailand	Thailand	Surat Thani	non-BMR
EPI_ISL_10502989	hCoV-19/Thailand/NIC_SNI_SEQ3991/2022	Original	2022-01-09	BA.1.17	Asia	Thailand	Thailand	Surat Thani	non-BMR
EPI_ISL_10502990	hCoV-19/Thailand/NIC_SNI_SEQ3992/2022	Original	2022-01-10	BA.1.1	Asia	Thailand	Thailand	Surat Thani	non-BMR
EPI_ISL_10502991	hCoV-19/Thailand/NIC_SNI_SEQ3993/2022	Original	2022-01-10	BA.1.15	Asia	Thailand	Thailand	Surat Thani	non-BMR
EPI_ISL_10502995	hCoV-19/Thailand/NIC_PTE_SEQ21498/2021	Original	2021-12	AY.85	Asia	Thailand	Thailand	Pathum Thani	BMR
EPI_ISL_10502996	hCoV-19/Thailand/NIC_PTE_SEQ21499/2021	Original	2021-12	AY.85	Asia	Thailand	Thailand	Pathum Thani	BMR
EPI_ISL_10502997	hCoV-19/Thailand/NIC_BKK_SEQ3593/2022	Original	2022-01	BA.1.1	Asia	Thailand	Thailand	Bangkok	BMR
EPI_ISL_10502999	hCoV-19/Thailand/NIC_CMI_SEQ3597/2022	Original	2022-01-09	BA.1	Asia	Thailand	Thailand	Chiang Mai	non-BMR
EPI_ISL_10503003	hCoV-19/Thailand/NIC_BKK_SEQ3732/2022	Original	2022-01-11	BA.1.1	Asia	Thailand	Thailand	Bangkok	BMR
EPI_ISL_10503004	hCoV-19/Thailand/NIC_BKK_SEQ3765/2022	Original	2022-01-11	BA.1	Asia	Thailand	Thailand	Bangkok	BMR
EPI_ISL_10503005	hCoV-19/Thailand/NIC_BKK_SEQ3768/2022	Original	2022-01-11	BA.2	Asia	Thailand	Thailand	Bangkok	BMR
EPI_ISL_10503006	hCoV-19/Thailand/NIC_BKK_SEQ3774/2022	Original	2022-01-11	AY.3	Asia	Thailand	Thailand	Bangkok	BMR
EPI_ISL_10503009	hCoV-19/Thailand/NIC_BKK_SEQ3777/2022	Original	2022-01-11	BA.1.1	Asia	Thailand	Thailand	Bangkok	BMR
EPI_ISL_10503010	hCoV-19/Thailand/NIC_BKK_SEQ3779/2022	Original	2022-01	BA.1.20	Asia	Thailand	Thailand	Bangkok	BMR
EPI_ISL_10503011	hCoV-19/Thailand/NIC_BKK_SEQ3780/2022	Original	2022-01	BA.1.1.11	Asia	Thailand	Thailand	Bangkok	BMR
EPI_ISL_10503012	hCoV-19/Thailand/NIC_BKK_SEQ3781/2022	Original	2022-01-12	BA.1.1	Asia	Thailand	Thailand	Bangkok	BMR
EPI_ISL_10503013	hCoV-19/Thailand/NIC_BKK_SEQ3784/2022	Original	2022-01	BA.1	Asia	Thailand	Thailand	Bangkok	BMR
EPI_ISL_10503016	hCoV-19/Thailand/NIC_BKK_SEQ3815/2022	Original	2022-01-12	BA.1.1	Asia	Thailand	Thailand	Bangkok	BMR
EPI_ISL_10503018	hCoV-19/Thailand/NIC_NSI_SEQ13164/2021	Original	2021-07-16	AY.4	Asia	Thailand	Thailand	Nakhon Si Thammarat	non-BMR
EPI_ISL_10503021	hCoV-19/Thailand/NIC_NSI_SEQ13167/2021	Original	2021-07-25	AY.120	Asia	Thailand	Thailand	Nakhon Si Thammarat	non-BMR
EPI_ISL_10503022	hCoV-19/Thailand/NIC_NSI_SEQ13168/2021	Original	2021-07-25	AY.120	Asia	Thailand	Thailand	Nakhon Si Thammarat	non-BMR
EPI_ISL_10503023	hCoV-19/Thailand/NIC_NSI_SEQ13385/2021	Original	2021-07-27	AY.44	Asia	Thailand	Thailand	Nakhon Si Thammarat	non-BMR
EPI_ISL_10503024	hCoV-19/Thailand/NIC_NSI_SEQ13386/2021	Original	2021-07-29	AY.44	Asia	Thailand	Thailand	Nakhon Si Thammarat	non-BMR
EPI_ISL_10503025	hCoV-19/Thailand/NIC_NSI_SEQ13473/2021	Original	2021-07	AY.43	Asia	Thailand	Thailand	Nakhon Si Thammarat	non-BMR
EPI_ISL_10503026	hCoV-19/Thailand/NIC_NSI_SEQ14292/2021	Original	2021-07-31	AY.4	Asia	Thailand	Thailand	Nakhon Si Thammarat	non-BMR
EPI_ISL_10503027	hCoV-19/Thailand/NIC_NSI_SEQ14293/2021	Original	2021-08-03	AY.4	Asia	Thailand	Thailand	Nakhon Si Thammarat	non-BMR
EPI_ISL_10503028	hCoV-19/Thailand/NIC_NSI_SEQ14294/2021	Original	2021-08-01	AY.121	Asia	Thailand	Thailand	Nakhon Si Thammarat	non-BMR
EPI_ISL_10503029	hCoV-19/Thailand/NIC_NSI_SEQ14295/2021	Original	2021-08-01	AY.39	Asia	Thailand	Thailand	Nakhon Si Thammarat	non-BMR
EPI_ISL_10503030	hCoV-19/Thailand/NIC_NSI_SEQ14296/2021	Original	2021-08-03	B.1.617.2	Asia	Thailand	Thailand	Nakhon Si Thammarat	non-BMR
EPI_ISL_10503031	hCoV-19/Thailand/NIC_NSI_SEQ14297/2021	Original	2021-08-06	AY.4	Asia	Thailand	Thailand	Nakhon Si Thammarat	non-BMR
EPI_ISL_10504112	hCoV-19/India/TG-RFCH03695_CIC1258/2022	Original	2022-01-07	BA.2.10	Asia	India	Non-Thailand	NA	Asia
EPI_ISL_10504311	hCoV-19/India/TG-RFCH03927_CIC1954/2022	Original	2022-01-16	BA.2.10	Asia	India	Non-Thailand	NA	Asia
EPI_ISL_10507059	hCoV-19/Wales/PHWC-PEJ7PI/2022	Original	2022-02-06	BA.2	Europe	United Kingdom	Non-Thailand	NA	Europe
EPI_ISL_10507160	hCoV-19/Wales/PHWC-PEJAKY/2022	Original	2022-02-04	BA.2	Europe	United Kingdom	Non-Thailand	NA	Europe
EPI_ISL_10509213	hCoV-19/Wales/PHWC-PEMQ8C/2022	Original	2022-02-06	BA.1.1.15	Europe	United Kingdom	Non-Thailand	NA	Europe
EPI_ISL_10509563	hCoV-19/Wales/PHWC-PEMUFM/2022	Original	2022-02-06	BA.1.1.15	Europe	United Kingdom	Non-Thailand	NA	Europe
EPI_ISL_10509662	hCoV-19/Thailand/NIC_SNI_SEQ2730/2022	Original	2022-01-05	BA.1.16.1	Asia	Thailand	Thailand	Surat Thani	non-BMR
EPI_ISL_10509664	hCoV-19/Thailand/NIC_SNI_SEQ2732/2022	Original	2022-01-05	BA.1	Asia	Thailand	Thailand	Surat Thani	non-BMR
EPI_ISL_10509665	hCoV-19/Thailand/NIC_SNI_SEQ2733/2022	Original	2022-01-05	BA.1	Asia	Thailand	Thailand	Surat Thani	non-BMR
EPI_ISL_10509666	hCoV-19/Thailand/NIC_SNI_SEQ2735/2022	Original	2022-01-05	BA.1.1	Asia	Thailand	Thailand	Surat Thani	non-BMR
EPI_ISL_10509667	hCoV-19/Thailand/NIC_SNI_SEQ2736/2022	Original	2022-01-05	BA.1.18	Asia	Thailand	Thailand	Surat Thani	non-BMR
EPI_ISL_10509668	hCoV-19/Thailand/NIC_SNI_SEQ2739/2022	Original	2022-01-05	BA.1	Asia	Thailand	Thailand	Surat Thani	non-BMR
EPI_ISL_10509671	hCoV-19/Thailand/NIC_SNI_SEQ2742/2022	Original	2022-01-05	BA.1.1	Asia	Thailand	Thailand	Surat Thani	non-BMR
EPI_ISL_10509674	hCoV-19/Thailand/NIC_SNI_SEQ2746/2022	Original	2022-01-05	BA.1.1	Asia	Thailand	Thailand	Surat Thani	non-BMR
EPI_ISL_10509675	hCoV-19/Thailand/NIC_SNI_SEQ2747/2022	Original	2022-01-05	BA.1.1	Asia	Thailand	Thailand	Surat Thani	non-BMR
EPI_ISL_10509676	hCoV-19/Thailand/NIC_SNI_SEQ2749/2022	Original	2022-01-05	BA.1.1	Asia	Thailand	Thailand	Surat Thani	non-BMR
EPI_ISL_10509677	hCoV-19/Thailand/NIC_SNI_SEQ2750/2022	Original	2022-01-06	BA.1.1	Asia	Thailand	Thailand	Surat Thani	non-BMR
EPI_ISL_10509680	hCoV-19/Thailand/NIC_SNI_SEQ2753/2022	Original	2022-01-05	BA.1.1	Asia	Thailand	Thailand	Surat Thani	non-BMR
EPI_ISL_10509681	hCoV-19/Thailand/NIC_BKK_SEQ2774/2022	Original	2022-01	BA.2	Asia	Thailand	Thailand	Bangkok	BMR
EPI_ISL_10509682	hCoV-19/Thailand/NIC_BKK_SEQ2775/2022	Original	2022-01	B.1.1.529	Asia	Thailand	Thailand	Bangkok	BMR
EPI_ISL_10509683	hCoV-19/Thailand/NIC_BKK_SEQ2776/2022	Original	2022-01	BA.1	Asia	Thailand	Thailand	Bangkok	BMR
EPI_ISL_10509685	hCoV-19/Thailand/NIC_BKK_SEQ2906/2022	Original	2022-01	BA.1.17	Asia	Thailand	Thailand	Bangkok	BMR
EPI_ISL_10509686	hCoV-19/Thailand/NIC_BKK_SEQ2907/2022	Original	2022-01	BA.1.17.2	Asia	Thailand	Thailand	Bangkok	BMR
EPI_ISL_10509687	hCoV-19/Thailand/NIC_BKK_SEQ2908/2022	Original	2022-01	BA.1.17.2	Asia	Thailand	Thailand	Bangkok	BMR
EPI_ISL_10509688	hCoV-19/Thailand/NIC_BKK_SEQ2959/2022	Original	2022-01-09	BA.1	Asia	Thailand	Thailand	Bangkok	BMR
EPI_ISL_10509689	hCoV-19/Thailand/NIC_CBI_SEQ3054/2022	Original	2022-01-07	BA.1	Asia	Thailand	Thailand	Chon Buri	non-BMR
EPI_ISL_10511319	hCoV-19/Thailand/NIC_BKK_SEQ2245/2022	Original	2022-01-06	BA.1	Asia	Thailand	Thailand	Bangkok	BMR
EPI_ISL_10511320	hCoV-19/Thailand/NIC_BKK_SEQ2316/2022	Original	2022-01-06	BA.1	Asia	Thailand	Thailand	Bangkok	BMR
EPI_ISL_10511321	hCoV-19/Thailand/NIC_BKK_SEQ3335/2022	Original	2022-01-10	BA.2	Asia	Thailand	Thailand	Bangkok	BMR
EPI_ISL_10511322	hCoV-19/Thailand/NIC_BKK_SEQ2264/2022	Original	2022-01-04	BA.1.1	Asia	Thailand	Thailand	Bangkok	BMR
EPI_ISL_10511323	hCoV-19/Thailand/NIC_BKK_SEQ3589/2022	Original	2022-01	BA.1	Asia	Thailand	Thailand	Bangkok	BMR
EPI_ISL_10511324	hCoV-19/Thailand/NIC_BKK_SEQ3333/2022	Original	2022-01-10	BA.1.1	Asia	Thailand	Thailand	Bangkok	BMR
EPI_ISL_10511325	hCoV-19/Thailand/NIC_BKK_SEQ3339/2022	Original	2022-01-10	BA.1.17	Asia	Thailand	Thailand	Bangkok	BMR
EPI_ISL_10511326	hCoV-19/Thailand/NIC_BKK_SEQ3492/2022	Original	2022-01-10	BA.1.1	Asia	Thailand	Thailand	Bangkok	BMR
EPI_ISL_10511327	hCoV-19/Thailand/NIC_SKM_SEQ3584/2022	Original	2022-01	BA.1.1	Asia	Thailand	Thailand	Samut Songkhram	non-BMR
EPI_ISL_10511328	hCoV-19/Thailand/NIC_SKM_SEQ3585/2022	Original	2022-01	BA.1.17	Asia	Thailand	Thailand	Samut Songkhram	non-BMR
EPI_ISL_10511329	hCoV-19/Thailand/NIC_BKK_SEQ2247/2022	Original	2022-01-06	BA.1.1	Asia	Thailand	Thailand	Bangkok	BMR
EPI_ISL_10511330	hCoV-19/Thailand/NIC_BKK_SEQ2253/2022	Original	2022-01-06	BA.1.1	Asia	Thailand	Thailand	Bangkok	BMR
EPI_ISL_10511331	hCoV-19/Thailand/NIC_BKK_SEQ3590/2022	Original	2022-01	BA.1	Asia	Thailand	Thailand	Bangkok	BMR
EPI_ISL_10511332	hCoV-19/Thailand/NIC_SKM_SEQ3587/2022	Original	2022-01	BA.1.1	Asia	Thailand	Thailand	Samut Songkhram	non-BMR
EPI_ISL_10511333	hCoV-19/Thailand/NIC_SKM_SEQ3586/2022	Original	2022-01	BA.1.1	Asia	Thailand	Thailand	Samut Songkhram	non-BMR
EPI_ISL_10511334	hCoV-19/Thailand/NIC_BKK_SEQ2249/2022	Original	2022-01-06	BA.1.1	Asia	Thailand	Thailand	Bangkok	BMR
EPI_ISL_10511335	hCoV-19/Thailand/NIC_BKK_SEQ3493/2022	Original	2022-01-10	BA.1.1	Asia	Thailand	Thailand	Bangkok	BMR
EPI_ISL_10511336	hCoV-19/Thailand/NIC_BKK_SEQ3338/2022	Original	2022-01-10	BA.1.1	Asia	Thailand	Thailand	Bangkok	BMR
EPI_ISL_10511343	hCoV-19/Thailand/NIC_NSI_SEQ13387/2021	Original	2021-07-29	AY.4	Asia	Thailand	Thailand	Nakhon Si Thammarat	non-BMR
EPI_ISL_10511948	hCoV-19/Thailand/NIC_BKK_SEQ2242/2022	Original	2022-01-06	BA.1.18	Asia	Thailand	Thailand	Bangkok	BMR
EPI_ISL_10511949	hCoV-19/Thailand/NIC_NBI_SEQ2149/2022	Original	2022-01-07	BA.1.1	Asia	Thailand	Thailand	Nonthaburi	BMR
EPI_ISL_10511950	hCoV-19/Thailand/NIC_BKK_SEQ2073/2022	Original	2022-01-04	BA.1	Asia	Thailand	Thailand	Bangkok	BMR
EPI_ISL_10511951	hCoV-19/Thailand/NIC_BKK_SEQ2213/2022	Original	2022-01-06	BA.1.17	Asia	Thailand	Thailand	Bangkok	BMR
EPI_ISL_10511952	hCoV-19/Thailand/NIC_UDN_SEQ1969/2022	Original	2022-01-03	BA.1.1	Asia	Thailand	Thailand	Udon Thani	non-BMR
EPI_ISL_10511953	hCoV-19/Thailand/NIC_BKK_SEQ2140/2022	Original	2022-01-06	BA.1.1	Asia	Thailand	Thailand	Bangkok	BMR
EPI_ISL_10511954	hCoV-19/Thailand/NIC_CRI_SEQ1977/2022	Original	2022-01-03	BA.1.1	Asia	Thailand	Thailand	Chiang Rai	non-BMR
EPI_ISL_10511955	hCoV-19/Thailand/NIC_CMI_SEQ2118/2022	Original	2022-01-03	BA.1.17	Asia	Thailand	Thailand	Chiang Mai	non-BMR
EPI_ISL_10511956	hCoV-19/Thailand/NIC_UDN_SEQ1970/2022	Original	2022-01-03	BA.1.1	Asia	Thailand	Thailand	Udon Thani	non-BMR
EPI_ISL_10511957	hCoV-19/Thailand/NIC_UDN_SEQ1971/2022	Original	2022-01-03	BA.1.17	Asia	Thailand	Thailand	Udon Thani	non-BMR
EPI_ISL_10511958	hCoV-19/Thailand/NIC_SKM_SEQ1979/2022	Original	2022-01-02	BA.1.1	Asia	Thailand	Thailand	Samut Songkhram	non-BMR
EPI_ISL_10511959	hCoV-19/Thailand/NIC_BKK_SEQ1903/2022	Original	2022-01-05	BA.1.1	Asia	Thailand	Thailand	Bangkok	BMR
EPI_ISL_10511960	hCoV-19/Thailand/NIC_BKK_SEQ2235/2022	Original	2022-01-06	BA.1	Asia	Thailand	Thailand	Bangkok	BMR
EPI_ISL_10511961	hCoV-19/Thailand/NIC_BKK_SEQ2191/2022	Original	2022-01	BA.1.18	Asia	Thailand	Thailand	Bangkok	BMR
EPI_ISL_10511962	hCoV-19/Thailand/NIC_SKA_SEQ1974/2022	Original	2022-01-02	BA.1.1	Asia	Thailand	Thailand	Songkhla	non-BMR
EPI_ISL_10511963	hCoV-19/Thailand/NIC_BKK_SEQ2040/2022	Original	2022-01-05	BA.1.17.2	Asia	Thailand	Thailand	Bangkok	BMR
EPI_ISL_10511964	hCoV-19/Thailand/NIC_PTE_SEQ2151/2022	Original	2022-01	BA.1.16.1	Asia	Thailand	Thailand	Pathum Thani	BMR
EPI_ISL_10511965	hCoV-19/Thailand/NIC_BKK_SEQ1916/2022	Original	2022-01	BA.1.1	Asia	Thailand	Thailand	Bangkok	BMR
EPI_ISL_10511966	hCoV-19/Thailand/NIC_BKK_SEQ1602/2022	Original	2022-01	BA.1	Asia	Thailand	Thailand	Bangkok	BMR
EPI_ISL_10511973	hCoV-19/Thailand/NIC_BKK_SEQ1845/2022	Original	2022-01-04	BA.1.1	Asia	Thailand	Thailand	Bangkok	BMR
EPI_ISL_10511974	hCoV-19/Thailand/NIC_BKK_SEQ00212/2021	Original	2021-12-31	BA.1	Asia	Thailand	Thailand	Bangkok	BMR
EPI_ISL_10511975	hCoV-19/Thailand/NIC_BKK_SEQ213/2022	Original	2022-01	BA.1.15	Asia	Thailand	Thailand	Bangkok	BMR
EPI_ISL_10520491	hCoV-19/England/ALDP-381D8E9/2022	Original	2022-02-21	BA.2	Europe	United Kingdom	Non-Thailand	NA	Europe
EPI_ISL_10525613	hCoV-19/USA/MN-CDC-IBX355923767400/2022	Original	2022-02-16	BA.1.1.18	North America	USA	Non-Thailand	NA	North America
EPI_ISL_10533204	hCoV-19/England/ALDP-37B4584/2022	Original	2022-02-18	BA.1.1	Europe	United Kingdom	Non-Thailand	NA	Europe
EPI_ISL_10535294	hCoV-19/England/LSPA-37AE848/2022	Original	2022-02-18	BA.1.1	Europe	United Kingdom	Non-Thailand	NA	Europe
EPI_ISL_10546255	hCoV-19/USA/TN-ASC-210603302/2022	Original	2022-01-19	BA.1	North America	USA	Non-Thailand	NA	North America
EPI_ISL_10546535	hCoV-19/USA/TN-ASC-210591474/2022	Original	2022-01-04	BA.1.17.2	North America	USA	Non-Thailand	NA	North America
EPI_ISL_1055262	hCoV-19/Malaysia/IMR_WC91743/2021	Original	2021-02-12	B.1.524	Asia	Malaysia	Non-Thailand	NA	Asia
EPI_ISL_10552813	hCoV-19/Austria/CeMM24578/2022	Original	2022-02-09	BA.2	Europe	Austria	Non-Thailand	NA	Europe
EPI_ISL_10554407	hCoV-19/England/ALDP-375E917/2022	Original	2022-02-16	BD.1	Europe	United Kingdom	Non-Thailand	NA	Europe
EPI_ISL_10555612	hCoV-19/USA/FL-MSL-3446/2021	Original	2021-12	B.1.1	North America	USA	Non-Thailand	NA	North America
EPI_ISL_10555962	hCoV-19/USA/FL-MSL-3835/2021	Original	2021-12	BA.1.1	North America	USA	Non-Thailand	NA	North America
EPI_ISL_1055787	hCoV-19/Serbia/C16080/2020	Original	2020-07-26	B.1.1.70	Europe	Serbia	Non-Thailand	NA	Europe
EPI_ISL_1055793	hCoV-19/Serbia/C16332/2020	Original	2020-07-27	B.1.1.70	Europe	Serbia	Non-Thailand	NA	Europe
EPI_ISL_10563915	hCoV-19/Thailand/NIC_CMI_SEQ3010/2022	Original	2022-01-03	AY.85	Asia	Thailand	Thailand	Chiang Mai	non-BMR
EPI_ISL_10563916	hCoV-19/Thailand/NIC_CMI_SEQ3014/2022	Original	2022-01-03	AY.85	Asia	Thailand	Thailand	Chiang Mai	non-BMR
EPI_ISL_10563917	hCoV-19/Thailand/NIC_CMI_SEQ3018/2022	Original	2022-01-04	AY.85	Asia	Thailand	Thailand	Chiang Mai	non-BMR
EPI_ISL_10563918	hCoV-19/Thailand/NIC_PKT_SEQ3384/2022	Original	2022-01-02	BA.1.1	Asia	Thailand	Thailand	Phuket	non-BMR
EPI_ISL_10563919	hCoV-19/Thailand/NIC_CMI_SEQ3388/2022	Original	2022-01-07	BA.1.17	Asia	Thailand	Thailand	Chiang Mai	non-BMR
EPI_ISL_10563920	hCoV-19/Thailand/NIC_CMI_SEQ3389/2022	Original	2022-01-07	BA.1.15	Asia	Thailand	Thailand	Chiang Mai	non-BMR
EPI_ISL_10563921	hCoV-19/Thailand/NIC_CMI_SEQ3390/2022	Original	2022-01-07	BA.1.1	Asia	Thailand	Thailand	Chiang Mai	non-BMR
EPI_ISL_10563922	hCoV-19/Thailand/NIC_CMI_SEQ3396/2022	Original	2022-01-07	BA.1.15	Asia	Thailand	Thailand	Chiang Mai	non-BMR
EPI_ISL_10563923	hCoV-19/Thailand/NIC_CMI_SEQ3397/2022	Original	2022-01-08	BA.1.17	Asia	Thailand	Thailand	Chiang Mai	non-BMR
EPI_ISL_10563924	hCoV-19/Thailand/NIC_UDN_SEQ3400/2022	Original	2022-01	BA.1.1	Asia	Thailand	Thailand	Udon Thani	non-BMR
EPI_ISL_10563925	hCoV-19/Thailand/NIC_UDN_SEQ3401/2022	Original	2022-01	AY.1	Asia	Thailand	Thailand	Udon Thani	non-BMR
EPI_ISL_10563926	hCoV-19/Thailand/NIC_KKN_SEQ3855/2022	Original	2022-01-07	B.1.1	Asia	Thailand	Thailand	Khon Kaen	non-BMR
EPI_ISL_10563927	hCoV-19/Thailand/NIC_KKN_SEQ3857/2022	Original	2022-01-07	BA.1.1	Asia	Thailand	Thailand	Khon Kaen	non-BMR
EPI_ISL_10563928	hCoV-19/Thailand/NIC_CMI_SEQ3943/2022	Original	2022-01-09	BA.1.1	Asia	Thailand	Thailand	Chiang Mai	non-BMR
EPI_ISL_10563929	hCoV-19/Thailand/NIC_CMI_SEQ3945/2022	Original	2022-01-10	BA.1.1	Asia	Thailand	Thailand	Chiang Mai	non-BMR
EPI_ISL_10563930	hCoV-19/Thailand/NIC_CMI_SEQ3947/2022	Original	2022-01-10	BA.1.1	Asia	Thailand	Thailand	Chiang Mai	non-BMR
EPI_ISL_10563931	hCoV-19/Thailand/NIC_CMI_SEQ3958/2022	Original	2022-01-06	BA.1.1	Asia	Thailand	Thailand	Chiang Mai	non-BMR
EPI_ISL_10563932	hCoV-19/Thailand/NIC_CMI_SEQ3959/2022	Original	2022-01-06	BA.1.1	Asia	Thailand	Thailand	Chiang Mai	non-BMR
EPI_ISL_10563933	hCoV-19/Thailand/NIC_SNI_SEQ3976/2022	Original	2022-01-07	BA.1.1	Asia	Thailand	Thailand	Surat Thani	non-BMR
EPI_ISL_10563934	hCoV-19/Thailand/NIC_SNI_SEQ3980/2022	Original	2022-01-07	BA.1.1.1	Asia	Thailand	Thailand	Surat Thani	non-BMR
EPI_ISL_10563935	hCoV-19/Thailand/NIC_SNI_SEQ3983/2022	Original	2022-01-08	BA.1.1	Asia	Thailand	Thailand	Surat Thani	non-BMR
EPI_ISL_10563936	hCoV-19/Thailand/NIC_SNI_SEQ3984/2022	Original	2022-01-08	BA.1.1	Asia	Thailand	Thailand	Surat Thani	non-BMR
EPI_ISL_10565796	hCoV-19/Thailand/NIC_CMI_SEQ3017/2022	Original	2022-01-04	AY.85	Asia	Thailand	Thailand	Chiang Mai	non-BMR
EPI_ISL_10565797	hCoV-19/Thailand/NIC_KKN_SEQ5049/2022	Original	2022-01-06	AY.85	Asia	Thailand	Thailand	Khon Kaen	non-BMR
EPI_ISL_10565798	hCoV-19/Thailand/NIC_SKM_SEQ3583/2022	Original	2022-01	AY.85	Asia	Thailand	Thailand	Samut Songkhram	non-BMR
EPI_ISL_10565799	hCoV-19/Thailand/NIC_SKM_SEQ3937/2022	Original	2022-01	BA.1.1	Asia	Thailand	Thailand	Samut Songkhram	non-BMR
EPI_ISL_10565800	hCoV-19/Thailand/NIC_RET_SEQ5588/2022	Original	2022-01-14	BA.1.1	Asia	Thailand	Thailand	Roi Et	non-BMR
EPI_ISL_10565801	hCoV-19/Thailand/NIC_TRG_SEQ3378/2022	Original	2022-01-08	BA.1.1	Asia	Thailand	Thailand	Trang	non-BMR
EPI_ISL_10565802	hCoV-19/Thailand/NIC_PKT_SEQ3379/2022	Original	2022-01-01	BA.1.17	Asia	Thailand	Thailand	Phuket	non-BMR
EPI_ISL_10565804	hCoV-19/Thailand/NIC_PKT_SEQ03381/2021	Original	2021-12-31	BA.1.17	Asia	Thailand	Thailand	Phuket	non-BMR
EPI_ISL_10565805	hCoV-19/Thailand/NIC_PKT_SEQ03382/2021	Original	2021-12-31	BA.1.17	Asia	Thailand	Thailand	Phuket	non-BMR
EPI_ISL_10565806	hCoV-19/Thailand/NIC_PKT_SEQ3385/2022	Original	2022-01-02	BA.1.1	Asia	Thailand	Thailand	Phuket	non-BMR
EPI_ISL_10565808	hCoV-19/Thailand/NIC_CMI_SEQ3392/2022	Original	2022-01-06	BA.1.1	Asia	Thailand	Thailand	Chiang Mai	non-BMR
EPI_ISL_10565809	hCoV-19/Thailand/NIC_CMI_SEQ3393/2022	Original	2022-01-06	BA.1	Asia	Thailand	Thailand	Chiang Mai	non-BMR
EPI_ISL_10565810	hCoV-19/Thailand/NIC_CMI_SEQ3398/2022	Original	2022-01-08	BA.1.1	Asia	Thailand	Thailand	Chiang Mai	non-BMR
EPI_ISL_10565811	hCoV-19/Thailand/NIC_CMI_SEQ3399/2022	Original	2022-01-08	BA.1.1	Asia	Thailand	Thailand	Chiang Mai	non-BMR
EPI_ISL_10565812	hCoV-19/Thailand/NIC_UDN_SEQ3403/2022	Original	2022-01	BA.1.1	Asia	Thailand	Thailand	Udon Thani	non-BMR
EPI_ISL_10565813	hCoV-19/Thailand/NIC_UDN_SEQ3404/2022	Original	2022-01	BA.1.1	Asia	Thailand	Thailand	Udon Thani	non-BMR
EPI_ISL_10565814	hCoV-19/Thailand/NIC_KKN_SEQ3856/2022	Original	2022-01-07	BA.1	Asia	Thailand	Thailand	Khon Kaen	non-BMR
EPI_ISL_10565815	hCoV-19/Thailand/NIC_KKN_SEQ3858/2022	Original	2022-01-07	BA.1.1	Asia	Thailand	Thailand	Khon Kaen	non-BMR
EPI_ISL_10565816	hCoV-19/Thailand/NIC_KKN_SEQ3859/2022	Original	2022-01-07	BA.1.1	Asia	Thailand	Thailand	Khon Kaen	non-BMR
EPI_ISL_10565817	hCoV-19/Thailand/NIC_CMI_SEQ3944/2022	Original	2022-01-10	AY.129	Asia	Thailand	Thailand	Chiang Mai	non-BMR
EPI_ISL_10565818	hCoV-19/Thailand/NIC_CMI_SEQ3946/2022	Original	2022-01-10	BA.1.1	Asia	Thailand	Thailand	Chiang Mai	non-BMR
EPI_ISL_10565819	hCoV-19/Thailand/NIC_CMI_SEQ3953/2022	Original	2022-01-05	BA.1.16.1	Asia	Thailand	Thailand	Chiang Mai	non-BMR
EPI_ISL_10565820	hCoV-19/Thailand/NIC_CMI_SEQ3954/2022	Original	2022-01-05	BA.1.1	Asia	Thailand	Thailand	Chiang Mai	non-BMR
EPI_ISL_10565822	hCoV-19/Thailand/NIC_SNI_SEQ3977/2022	Original	2022-01-07	BA.1	Asia	Thailand	Thailand	Surat Thani	non-BMR
EPI_ISL_10565823	hCoV-19/Thailand/NIC_SNI_SEQ3978/2022	Original	2022-01-07	BA.1.1.1	Asia	Thailand	Thailand	Surat Thani	non-BMR
EPI_ISL_10565824	hCoV-19/Thailand/NIC_SNI_SEQ3979/2022	Original	2022-01-07	BA.1.1	Asia	Thailand	Thailand	Surat Thani	non-BMR
EPI_ISL_10565825	hCoV-19/Thailand/NIC_SNI_SEQ3981/2022	Original	2022-01-07	BA.1.17	Asia	Thailand	Thailand	Surat Thani	non-BMR
EPI_ISL_10565826	hCoV-19/Thailand/NIC_SNI_SEQ3985/2022	Original	2022-01-08	B.1.1	Asia	Thailand	Thailand	Surat Thani	non-BMR
EPI_ISL_10573513	hCoV-19/Scotland/QEUH-3827C3B/2022	Original	2022-02-22	BA.2.10	Europe	United Kingdom	Non-Thailand	NA	Europe
EPI_ISL_10575057	hCoV-19/Puerto Rico/PR-UPRRP-5495/2022	Original	2022-01-17	BA.1.1	North America	Puerto Rico	Non-Thailand	NA	North America
EPI_ISL_10578209	hCoV-19/England/DHSC-CYYDQZT/2022	Original	2022-02-15	BA.2	Europe	United Kingdom	Non-Thailand	NA	Europe
EPI_ISL_10584012	hCoV-19/Wales/PHWC-PEPD9N/2022	Original	2022-02-08	BA.1.1.15	Europe	United Kingdom	Non-Thailand	NA	Europe
EPI_ISL_10584104	hCoV-19/Denmark/DCGC-395687/2022	Original	2022-02-22	BA.2	Europe	Denmark	Non-Thailand	NA	Europe
EPI_ISL_10588984	hCoV-19/Wales/PHWC-PEXN8O/2022	Original	2022-02-09	BA.1.1.15	Europe	United Kingdom	Non-Thailand	NA	Europe
EPI_ISL_10589013	hCoV-19/Wales/PHWC-PEXOA9/2022	Original	2022-02-09	BA.1.15.1	Europe	United Kingdom	Non-Thailand	NA	Europe
EPI_ISL_10591309	hCoV-19/USA/AZ-ASU48461/2022	Original	2022-01-08	BA.1	North America	USA	Non-Thailand	NA	North America
EPI_ISL_10591948	hCoV-19/Sweden/BK000061322/2022	Original	2022-02-16	BA.2	Europe	Sweden	Non-Thailand	NA	Europe
EPI_ISL_10595470	hCoV-19/Sweden/1337001/2022	Original	2022-02-07	BA.2	Europe	Sweden	Non-Thailand	NA	Europe
EPI_ISL_1060872	hCoV-19/USA/OR-PROV-290/2020	Original	2020-07-02	B.1.371	North America	USA	Non-Thailand	NA	North America
EPI_ISL_10619598	hCoV-19/Sweden/10250223/2021	Original	2021-12-16	AY.33	Europe	Sweden	Non-Thailand	NA	Europe
EPI_ISL_10635672	hCoV-19/Cambodia/22-2202220536/2022	Original	2022-02-24	BA.2	Asia	Cambodia	Non-Thailand	NA	Asia
EPI_ISL_10639940	hCoV-19/India/AP-SMC_VJA_CCMB-00065/2022	Original	2022-02-04	BA.1.1	Asia	India	Non-Thailand	NA	Asia
EPI_ISL_10639996	hCoV-19/India/AP-SMC_VJA_CCMB-00044/2021	Original	2021-12-25	BA.1.1	Asia	India	Non-Thailand	NA	Asia
EPI_ISL_10640010	hCoV-19/India/AP-SMC_VJA_CCMB-00067/2022	Original	2022-02-04	BA.1.15	Asia	India	Non-Thailand	NA	Asia
EPI_ISL_10645319	hCoV-19/Italy/LAZ-INMI-3101/2022	Original	2022-01-17	BA.1.1	Europe	Italy	Non-Thailand	NA	Europe
EPI_ISL_10658193	hCoV-19/USA/PA-0460/2021	Original	2021-09-06	AY.45	North America	USA	Non-Thailand	NA	North America
EPI_ISL_10664243	hCoV-19/South Korea/KDCA30791/2022	Original	2022-02-05	BA.2.10	Asia	South Korea	Non-Thailand	NA	Asia
EPI_ISL_10678701	hCoV-19/Turkey/HSGM-G1615/2022	Orginal	2022-02-14	B.1.1.529	Europe	Turkey	Non-Thailand	NA	Europe
EPI_ISL_10680142	hCoV-19/Japan/PG-187719/2022	Original	2022-01-27	BA.1.1.2	Asia	Japan	Non-Thailand	NA	Asia
EPI_ISL_10680154	hCoV-19/Japan/PG-189810/2022	Original	2022-01-29	BA.1.1.2	Asia	Japan	Non-Thailand	NA	Asia
EPI_ISL_1068393	hCoV-19/Brazil/BA-110/2020	Original	2020-04-02	B.1.1.33	South America	Brazil	Non-Thailand	NA	South America
EPI_ISL_10688180	hCoV-19/England/QEUH-387C912/2022	Original	2022-02-25	BA.2.9.5	Europe	United Kingdom	Non-Thailand	NA	Europe
EPI_ISL_1068850	hCoV-19/Malaysia/IMR_WC608240/2021	Original	2021-01-23	B.1.524	Asia	Malaysia	Non-Thailand	NA	Asia
EPI_ISL_10698018	hCoV-19/USA/FL-CDC-STM-S7GZKV56V/2022	Original	2022-02-17	BA.1.1	North America	USA	Non-Thailand	NA	North America
EPI_ISL_10700713	hCoV-19/USA/MA-CDC-STM-996YAPAKN/2022	Original	2022-02-18	BA.1.1	North America	USA	Non-Thailand	NA	North America
EPI_ISL_10700899	hCoV-19/USA/FL-CDC-STM-TK8KZKP2V/2022	Original	2022-02-19	BA.1.1	North America	USA	Non-Thailand	NA	North America
EPI_ISL_10704842	hCoV-19/USA/NC-CORVASEQ-UNC-5452/2022	Original	2022-02-23	BA.1.1	North America	USA	Non-Thailand	NA	North America
EPI_ISL_10705913	hCoV-19/Peru/ICA-INS-14209/2022	Original	2022-02-02	BA.1	South America	Peru	Non-Thailand	NA	South America
EPI_ISL_10717992	hCoV-19/France/NAQ-HCL722000626401/2022	Original	2022-02-07	BA.2	Europe	France	Non-Thailand	NA	Europe
EPI_ISL_10719980	hCoV-19/Poland/PZH-GUM-12735/2022	Original	2022-02-05	B.1.1.529	Europe	Poland	Non-Thailand	NA	Europe
EPI_ISL_10720005	hCoV-19/Poland/PZH-GUM-12820/2022	Original	2022-02-04	BA.2.9	Europe	Poland	Non-Thailand	NA	Europe
EPI_ISL_10720112	hCoV-19/Poland/PZH-GUM-13005/2022	Original	2022-02-07	BA.2	Europe	Poland	Non-Thailand	NA	Europe
EPI_ISL_10729441	hCoV-19/India/PY-SEQ_13006_S201_R1_001/2022	Original	2022-02-01	BA.2.10	Asia	India	Non-Thailand	NA	Asia
EPI_ISL_10729547	hCoV-19/India/PY-SEQ_13122_S347_R1_001/2022	Original	2022-02-05	BA.2.10	Asia	India	Non-Thailand	NA	Asia
EPI_ISL_10729619	hCoV-19/India/PY-SEQ_12981_S281_R1_001/2022	Original	2022-02-05	BA.2	Asia	India	Non-Thailand	NA	Asia
EPI_ISL_10730713	hCoV-19/Denmark/DCGC-402040/2022	Original	2022-02-23	BA.2	Europe	Denmark	Non-Thailand	NA	Europe
EPI_ISL_10731603	hCoV-19/Denmark/DCGC-402941/2022	Original	2022-02-28	BA.2	Europe	Denmark	Non-Thailand	NA	Europe
EPI_ISL_10734170	hCoV-19/Thailand/NIC_BKK_SEQ5422/2022	Original	2022-01-19	BA.1.1	Asia	Thailand	Thailand	Bangkok	BMR
EPI_ISL_10734171	hCoV-19/Thailand/NIC_BKK_SEQ5424/2022	Original	2022-01-19	BA.1.1	Asia	Thailand	Thailand	Bangkok	BMR
EPI_ISL_10734172	hCoV-19/Thailand/NIC_NPT_SEQ5490/2022	Original	2022-01-19	BA.1.1	Asia	Thailand	Thailand	Nakhon Pathom	BMR
EPI_ISL_10734173	hCoV-19/Thailand/NIC_BKK_SEQ5491/2022	Original	2022-01-18	BA.1.1	Asia	Thailand	Thailand	Bangkok	BMR
EPI_ISL_10738295	hCoV-19/Thailand/NIC_BKK_SEQ6812/2022	Original	2022-01	BA.2	Asia	Thailand	Thailand	Bangkok	BMR
EPI_ISL_10738296	hCoV-19/Thailand/NIC_BKK_SEQ6843/2022	Original	2022-01	BA.1.1	Asia	Thailand	Thailand	Bangkok	BMR
EPI_ISL_10738297	hCoV-19/Thailand/NIC_SNI_SEQ6860/2022	Original	2022-01-24	BA.1.1.1	Asia	Thailand	Thailand	Surat Thani	non-BMR
EPI_ISL_10738298	hCoV-19/Thailand/NIC_SNI_SEQ6862/2022	Original	2022-01-24	BA.1.1	Asia	Thailand	Thailand	Surat Thani	non-BMR
EPI_ISL_10738299	hCoV-19/Thailand/NIC_SNI_SEQ6873/2022	Original	2022-01-26	BA.1.1	Asia	Thailand	Thailand	Surat Thani	non-BMR
EPI_ISL_10738300	hCoV-19/Thailand/NIC_SNI_SEQ6874/2022	Original	2022-01-26	BA.1.1	Asia	Thailand	Thailand	Surat Thani	non-BMR
EPI_ISL_10738302	hCoV-19/Thailand/NIC_BKK_SEQ6892/2022	Original	2022-01-30	BA.1.17	Asia	Thailand	Thailand	Bangkok	BMR
EPI_ISL_10738303	hCoV-19/Thailand/NIC_BKK_SEQ6894/2022	Original	2022-01-30	BA.1.1	Asia	Thailand	Thailand	Bangkok	BMR
EPI_ISL_10738304	hCoV-19/Thailand/NIC_BKK_SEQ6895/2022	Original	2022-01-30	BA.1.1	Asia	Thailand	Thailand	Bangkok	BMR
EPI_ISL_10738305	hCoV-19/Thailand/NIC_NBI_SEQ6947/2022	Original	2022-01-27	BA.1.17	Asia	Thailand	Thailand	Nonthaburi	BMR
EPI_ISL_10738309	hCoV-19/Thailand/NIC_MKM_SEQ7654/2022	Original	2022-01	BA.1.1	Asia	Thailand	Thailand	Maha Sarakham	non-BMR
EPI_ISL_10739350	hCoV-19/Thailand/NIC_BKK_SEQ5583/2022	Original	2022-01	BA.1.1	Asia	Thailand	Thailand	Bangkok	BMR
EPI_ISL_10739352	hCoV-19/Thailand/NIC_CRI_SEQ5635/2022	Original	2022-01-04	AY.85	Asia	Thailand	Thailand	Chiang Rai	non-BMR
EPI_ISL_10739353	hCoV-19/Thailand/NIC_PRE_SEQ5637/2022	Original	2022-01-05	AY.85	Asia	Thailand	Thailand	Phrae	non-BMR
EPI_ISL_10739354	hCoV-19/Thailand/NIC_NAN_SEQ05642/2021	Original	2021-12-26	AY.85	Asia	Thailand	Thailand	Nan	non-BMR
EPI_ISL_10739355	hCoV-19/Thailand/NIC_BKK_SEQ5661/2022	Original	2022-01-18	BA.1.1	Asia	Thailand	Thailand	Bangkok	BMR
EPI_ISL_10739356	hCoV-19/Thailand/NIC_BKK_SEQ5662/2022	Original	2022-01-19	BA.1.1	Asia	Thailand	Thailand	Bangkok	BMR
EPI_ISL_10739359	hCoV-19/Thailand/NIC_BKK_SEQ5836/2022	Original	2022-01-22	BA.1	Asia	Thailand	Thailand	Bangkok	BMR
EPI_ISL_10739364	hCoV-19/Thailand/NIC_SNI_SEQ5930/2022	Original	2022-01-18	BA.1	Asia	Thailand	Thailand	Surat Thani	non-BMR
EPI_ISL_10739367	hCoV-19/Thailand/NIC_BKK_SEQ5989/2022	Original	2022-01-23	BA.1.1	Asia	Thailand	Thailand	Bangkok	BMR
EPI_ISL_10739370	hCoV-19/Thailand/NIC_NBI_SEQ6035/2022	Original	2022-01-23	BA.1.1	Asia	Thailand	Thailand	Nonthaburi	BMR
EPI_ISL_10739373	hCoV-19/Thailand/NIC_BKK_SEQ6086/2022	Original	2022-01	BA.1.1	Asia	Thailand	Thailand	Bangkok	BMR
EPI_ISL_10739377	hCoV-19/Thailand/NIC_BKK_SEQ6165/2022	Original	2022-01	BA.1.1.7	Asia	Thailand	Thailand	Bangkok	BMR
EPI_ISL_10739378	hCoV-19/Thailand/NIC_BKK_SEQ6202/2022	Original	2022-01	BA.1.1	Asia	Thailand	Thailand	Bangkok	BMR
EPI_ISL_10739380	hCoV-19/Thailand/NIC_BKK_SEQ6244/2022	Original	2022-01-23	BA.1.1	Asia	Thailand	Thailand	Bangkok	BMR
EPI_ISL_10739381	hCoV-19/Thailand/NIC_NBI_SEQ6247/2022	Original	2022-01-25	BA.1.16.1	Asia	Thailand	Thailand	Nonthaburi	BMR
EPI_ISL_10739382	hCoV-19/Thailand/NIC_SKM_SEQ6313/2022	Original	2022-01-20	BA.1	Asia	Thailand	Thailand	Samut Songkhram	non-BMR
EPI_ISL_10739383	hCoV-19/Thailand/NIC_SKM_SEQ6314/2022	Original	2022-01-20	BA.1.1	Asia	Thailand	Thailand	Samut Songkhram	non-BMR
EPI_ISL_10739384	hCoV-19/Thailand/NIC_PKN_SEQ6315/2022	Original	2022-01-21	BA.1	Asia	Thailand	Thailand	Prachuap Khiri Khan	non-BMR
EPI_ISL_10739385	hCoV-19/Thailand/NIC_NPT_SEQ6316/2022	Original	2022-01-21	BA.1.1	Asia	Thailand	Thailand	Nakhon Pathom	BMR
EPI_ISL_10739386	hCoV-19/Thailand/NIC_SKM_SEQ6320/2022	Original	2022-01-24	BA.1.16.1	Asia	Thailand	Thailand	Samut Songkhram	non-BMR
EPI_ISL_1073953	hCoV-19/Thailand/Bangkok-CONI-0455/2021	Original	2021-01-19	B.1.36.16	Asia	Thailand	Thailand	Bangkok	BMR
EPI_ISL_1073954	hCoV-19/Thailand/Bangkok-CONI-0460/2021	Original	2021-01-21	B.1.36.16	Asia	Thailand	Thailand	Bangkok	BMR
EPI_ISL_1073955	hCoV-19/Thailand/SamutPrakan-CONI-0463/2021	Original	2021-01-31	B.1.36.16	Asia	Thailand	Thailand	Samut Prakan	BMR
EPI_ISL_1073956	hCoV-19/Thailand/PathumThani-CONI-0508/2021	Original	2021-02-09	B.1.36.16	Asia	Thailand	Thailand	Pathum Thani	BMR
EPI_ISL_1073957	hCoV-19/Thailand/PathumThani-CONI-0527/2021	Original	2021-02-11	B.1.36.16	Asia	Thailand	Thailand	Pathum Thani	BMR
EPI_ISL_1073958	hCoV-19/Thailand/SamutSakhon-CONI-0472/2021	Original	2021-01-12	B.1.36.16	Asia	Thailand	Thailand	Samut Sakhon	BMR
EPI_ISL_1073959	hCoV-19/Thailand/PathumThani-CONI-0526/2021	Original	2021-02-11	B.1.36.16	Asia	Thailand	Thailand	Pathum Thani	BMR
EPI_ISL_1073960	hCoV-19/Thailand/Bangkok-CONI-0454/2021	Original	2021-01-19	B.1.36.16	Asia	Thailand	Thailand	Bangkok	BMR
EPI_ISL_1073961	hCoV-19/Thailand/PathumThani-CONI-0499/2021	Original	2021-02-09	B.1.36.16	Asia	Thailand	Thailand	Pathum Thani	BMR
EPI_ISL_1073962	hCoV-19/Thailand/PathumThani-CONI-0489/2021	Original	2021-01-02	B.1.36.16	Asia	Thailand	Thailand	Pathum Thani	BMR
EPI_ISL_1073963	hCoV-19/Thailand/PathumThani-CONI-0507/2021	Original	2021-02-09	B.1.36.16	Asia	Thailand	Thailand	Pathum Thani	BMR
EPI_ISL_1073964	hCoV-19/Thailand/SQ-CONI-0465/2021	Original	2021-02-02	B.1.1.7	Asia	Thailand	Thailand	Samut Prakan	BMR
EPI_ISL_1073966	hCoV-19/Thailand/SamutSakhon-CONI-0468/2021	Original	2021-01-10	B.1.36.16	Asia	Thailand	Thailand	Samut Sakhon	BMR
EPI_ISL_1073967	hCoV-19/Thailand/Bangkok-CONI-0451/2021	Original	2021-01-19	B.1.36.16	Asia	Thailand	Thailand	Bangkok	BMR
EPI_ISL_1073968	hCoV-19/Thailand/Bangkok-CONI-0452/2021	Original	2021-01-19	B.1.36.16	Asia	Thailand	Thailand	Bangkok	BMR
EPI_ISL_1073969	hCoV-19/Thailand/Bangkok-CONI-0456/2021	Original	2021-01-19	B.1.36.16	Asia	Thailand	Thailand	Bangkok	BMR
EPI_ISL_1073970	hCoV-19/Thailand/Bangkok-CONI-0457/2021	Original	2021-01-19	B.1.36.16	Asia	Thailand	Thailand	Bangkok	BMR
EPI_ISL_1073971	hCoV-19/Thailand/Bangkok-CONI-0458/2021	Original	2021-01-20	B.1.36.16	Asia	Thailand	Thailand	Bangkok	BMR
EPI_ISL_1073972	hCoV-19/Thailand/Bangkok-CONI-0459/2021	Original	2021-01-20	B.1.36.16	Asia	Thailand	Thailand	Bangkok	BMR
EPI_ISL_1073973	hCoV-19/Thailand/Bangkok-CONI-0461/2021	Original	2021-01-23	B.1.36.16	Asia	Thailand	Thailand	Bangkok	BMR
EPI_ISL_1073974	hCoV-19/Thailand/Bangkok-CONI-0462/2021	Original	2021-01-30	B.1.36.16	Asia	Thailand	Thailand	Bangkok	BMR
EPI_ISL_1073975	hCoV-19/Thailand/Bangkok-CONI-0464/2021	Original	2021-01-21	B.1.36.16	Asia	Thailand	Thailand	Bangkok	BMR
EPI_ISL_1073976	hCoV-19/Thailand/SamutSakhon-CONI-0466/2021	Original	2021-01-09	B.1.36.16	Asia	Thailand	Thailand	Samut Sakhon	BMR
EPI_ISL_1073977	hCoV-19/Thailand/SamutSakhon-CONI-0467/2021	Original	2021-01-09	B.1.36.16	Asia	Thailand	Thailand	Samut Sakhon	BMR
EPI_ISL_1073978	hCoV-19/Thailand/SamutSakhon-CONI-0469/2021	Original	2021-01-11	B.1.36.16	Asia	Thailand	Thailand	Samut Sakhon	BMR
EPI_ISL_1073979	hCoV-19/Thailand/SamutSakhon-CONI-0470/2021	Original	2021-01-12	B.1.36.16	Asia	Thailand	Thailand	Samut Sakhon	BMR
EPI_ISL_1073980	hCoV-19/Thailand/SamutSakhon-CONI-0471/2021	Original	2021-01-12	B.1.36.16	Asia	Thailand	Thailand	Samut Sakhon	BMR
EPI_ISL_1073981	hCoV-19/Thailand/PathumThani-CONI-0488/2021	Original	2021-01-02	B.1.36.16	Asia	Thailand	Thailand	Pathum Thani	BMR
EPI_ISL_1073982	hCoV-19/Thailand/PathumThani-CONI-0490/2021	Original	2021-01-02	B.1.36.16	Asia	Thailand	Thailand	Pathum Thani	BMR
EPI_ISL_1073983	hCoV-19/Thailand/PathumThani-CONI-0491/2021	Original	2021-01-02	B.1.36.16	Asia	Thailand	Thailand	Pathum Thani	BMR
EPI_ISL_1073984	hCoV-19/Thailand/PathumThani-CONI-0492/2021	Original	2021-01-08	B.1.36.16	Asia	Thailand	Thailand	Pathum Thani	BMR
EPI_ISL_1073985	hCoV-19/Thailand/PathumThani-CONI-0493/2021	Original	2021-01-08	B.1.36.16	Asia	Thailand	Thailand	Pathum Thani	BMR
EPI_ISL_1073986	hCoV-19/Thailand/PathumThani-CONI-0494/2021	Original	2021-01-10	B.1.36.16	Asia	Thailand	Thailand	Pathum Thani	BMR
EPI_ISL_1073987	hCoV-19/Thailand/PathumThani-CONI-0496/2021	Original	2021-02-09	B.1.36.16	Asia	Thailand	Thailand	Pathum Thani	BMR
EPI_ISL_1073988	hCoV-19/Thailand/PathumThani-CONI-0497/2021	Original	2021-02-09	B.1.36.16	Asia	Thailand	Thailand	Pathum Thani	BMR
EPI_ISL_1073989	hCoV-19/Thailand/PathumThani-CONI-0498/2021	Original	2021-02-09	B.1.36.16	Asia	Thailand	Thailand	Pathum Thani	BMR
EPI_ISL_1073990	hCoV-19/Thailand/PathumThani-CONI-0500/2021	Original	2021-02-09	B.1.36.16	Asia	Thailand	Thailand	Pathum Thani	BMR
EPI_ISL_1073991	hCoV-19/Thailand/PathumThani-CONI-0501/2021	Original	2021-02-09	B.1.36.16	Asia	Thailand	Thailand	Pathum Thani	BMR
EPI_ISL_1073992	hCoV-19/Thailand/PathumThani-CONI-0502/2021	Original	2021-02-09	B.1.36.16	Asia	Thailand	Thailand	Pathum Thani	BMR
EPI_ISL_1073993	hCoV-19/Thailand/PathumThani-CONI-0503/2021	Original	2021-02-09	B.1.36.16	Asia	Thailand	Thailand	Pathum Thani	BMR
EPI_ISL_1073994	hCoV-19/Thailand/PathumThani-CONI-0504/2021	Original	2021-02-09	B.1.36.16	Asia	Thailand	Thailand	Pathum Thani	BMR
EPI_ISL_1073995	hCoV-19/Thailand/PathumThani-CONI-0505/2021	Original	2021-02-09	B.1.36.16	Asia	Thailand	Thailand	Pathum Thani	BMR
EPI_ISL_1073996	hCoV-19/Thailand/PathumThani-CONI-0506/2021	Original	2021-02-09	B.1.36.16	Asia	Thailand	Thailand	Pathum Thani	BMR
EPI_ISL_1073997	hCoV-19/Thailand/PathumThani-CONI-0509/2021	Original	2021-02-09	B.1.36.16	Asia	Thailand	Thailand	Pathum Thani	BMR
EPI_ISL_1073998	hCoV-19/Thailand/PathumThani-CONI-0510/2021	Original	2021-02-09	B.1.36.16	Asia	Thailand	Thailand	Pathum Thani	BMR
EPI_ISL_1073999	hCoV-19/Thailand/PathumThani-CONI-0511/2021	Original	2021-02-09	B.1.36.16	Asia	Thailand	Thailand	Pathum Thani	BMR
EPI_ISL_1074000	hCoV-19/Thailand/PathumThani-CONI-0512/2021	Original	2021-02-09	B.1.36.16	Asia	Thailand	Thailand	Pathum Thani	BMR
EPI_ISL_1074001	hCoV-19/Thailand/PathumThani-CONI-0513/2021	Original	2021-02-09	B.1.36.16	Asia	Thailand	Thailand	Pathum Thani	BMR
EPI_ISL_1074002	hCoV-19/Thailand/PathumThani-CONI-0514/2021	Original	2021-02-09	B.1.36.16	Asia	Thailand	Thailand	Pathum Thani	BMR
EPI_ISL_1074003	hCoV-19/Thailand/PathumThani-CONI-0515/2021	Original	2021-02-09	B.1.36.16	Asia	Thailand	Thailand	Pathum Thani	BMR
EPI_ISL_1074004	hCoV-19/Thailand/PathumThani-CONI-0516/2021	Original	2021-02-09	B.1.36.16	Asia	Thailand	Thailand	Pathum Thani	BMR
EPI_ISL_1074005	hCoV-19/Thailand/PathumThani-CONI-0517/2021	Original	2021-02-09	B.1.36.16	Asia	Thailand	Thailand	Pathum Thani	BMR
EPI_ISL_1074006	hCoV-19/Thailand/PathumThani-CONI-0518/2021	Original	2021-02-09	B.1.36.16	Asia	Thailand	Thailand	Pathum Thani	BMR
EPI_ISL_1074007	hCoV-19/Thailand/PathumThani-CONI-0519/2021	Original	2021-02-09	B.1.36.16	Asia	Thailand	Thailand	Pathum Thani	BMR
EPI_ISL_1074008	hCoV-19/Thailand/PathumThani-CONI-0520/2021	Original	2021-02-09	B.1.36.16	Asia	Thailand	Thailand	Pathum Thani	BMR
EPI_ISL_1074009	hCoV-19/Thailand/PathumThani-CONI-0521/2021	Original	2021-02-11	B.1.36.16	Asia	Thailand	Thailand	Pathum Thani	BMR
EPI_ISL_1074010	hCoV-19/Thailand/PathumThani-CONI-0522/2021	Original	2021-02-11	B.1.36.16	Asia	Thailand	Thailand	Pathum Thani	BMR
EPI_ISL_1074011	hCoV-19/Thailand/PathumThani-CONI-0523/2021	Original	2021-02-11	B.1.36.16	Asia	Thailand	Thailand	Pathum Thani	BMR
EPI_ISL_1074012	hCoV-19/Thailand/PathumThani-CONI-0524/2021	Original	2021-02-11	B.1.36.16	Asia	Thailand	Thailand	Pathum Thani	BMR
EPI_ISL_1074013	hCoV-19/Thailand/PathumThani-CONI-0525/2021	Original	2021-02-11	B.1.36.16	Asia	Thailand	Thailand	Pathum Thani	BMR
EPI_ISL_1074014	hCoV-19/Thailand/PathumThani-CONI-0528/2021	Original	2021-02-11	B.1.36.16	Asia	Thailand	Thailand	Pathum Thani	BMR
EPI_ISL_1074015	hCoV-19/Thailand/PathumThani-CONI-0529/2021	Original	2021-02-11	B.1.36.16	Asia	Thailand	Thailand	Pathum Thani	BMR
EPI_ISL_1074016	hCoV-19/Thailand/PathumThani-CONI-0530/2021	Original	2021-02-11	B.1.36.16	Asia	Thailand	Thailand	Pathum Thani	BMR
EPI_ISL_1074017	hCoV-19/Thailand/PathumThani-CONI-0531/2021	Original	2021-02-11	B.1.36.16	Asia	Thailand	Thailand	Pathum Thani	BMR
EPI_ISL_1074018	hCoV-19/Thailand/PathumThani-CONI-0532/2021	Original	2021-02-11	B.1.36.16	Asia	Thailand	Thailand	Pathum Thani	BMR
EPI_ISL_1074019	hCoV-19/Thailand/PathumThani-CONI-0533/2021	Original	2021-02-11	B.1.36.16	Asia	Thailand	Thailand	Pathum Thani	BMR
EPI_ISL_1074020	hCoV-19/Thailand/PathumThani-CONI-0534/2021	Original	2021-02-11	B.1.36.16	Asia	Thailand	Thailand	Pathum Thani	BMR
EPI_ISL_1074021	hCoV-19/Thailand/PathumThani-CONI-0535/2021	Original	2021-02-11	B.1.36.16	Asia	Thailand	Thailand	Pathum Thani	BMR
EPI_ISL_1074022	hCoV-19/Thailand/PathumThani-CONI-0536/2021	Original	2021-02-11	B.1.36.16	Asia	Thailand	Thailand	Pathum Thani	BMR
EPI_ISL_1074023	hCoV-19/Thailand/PathumThani-CONI-0537/2021	Original	2021-02-11	B.1.36.16	Asia	Thailand	Thailand	Pathum Thani	BMR
EPI_ISL_1074024	hCoV-19/Thailand/PathumThani-CONI-0538/2021	Original	2021-02-11	B.1.36.16	Asia	Thailand	Thailand	Pathum Thani	BMR
EPI_ISL_10744257	hCoV-19/Germany/NW-RKI-I-575081/2022	Original	2022-02-19	BA.1.1	Europe	Germany	Non-Thailand	NA	Europe
EPI_ISL_10744307	hCoV-19/Germany/NW-RKI-I-575111/2022	Original	2022-02-18	XM	Europe	Germany	Non-Thailand	NA	Europe
EPI_ISL_10744422	hCoV-19/Thailand/NIC_PTE_SEQ5805/2022	Original	2022-01	AY.85	Asia	Thailand	Thailand	Pathum Thani	BMR
EPI_ISL_10744424	hCoV-19/Thailand/NIC_NBI_SEQ5807/2022	Original	2022-01	AY.85	Asia	Thailand	Thailand	Nonthaburi	BMR
EPI_ISL_10744426	hCoV-19/Thailand/NIC_NBI_SEQ5809/2022	Original	2022-01	AY.85	Asia	Thailand	Thailand	Nonthaburi	BMR
EPI_ISL_10744427	hCoV-19/Thailand/NIC_NBI_SEQ5810/2022	Original	2022-01	AY.85	Asia	Thailand	Thailand	Nonthaburi	BMR
EPI_ISL_10744428	hCoV-19/Thailand/NIC_NBI_SEQ5813/2022	Original	2022-01	BA.1.1	Asia	Thailand	Thailand	Nonthaburi	BMR
EPI_ISL_10744429	hCoV-19/Thailand/NIC_NBI_SEQ5814/2022	Original	2022-01	AY.85	Asia	Thailand	Thailand	Nonthaburi	BMR
EPI_ISL_10744430	hCoV-19/Thailand/NIC_NBI_SEQ5815/2022	Original	2022-01	AY.85	Asia	Thailand	Thailand	Nonthaburi	BMR
EPI_ISL_10744431	hCoV-19/Thailand/NIC_NBI_SEQ5817/2022	Original	2022-01	AY.85	Asia	Thailand	Thailand	Nonthaburi	BMR
EPI_ISL_10744433	hCoV-19/Thailand/NIC_NBI_SEQ5820/2022	Original	2022-01	BA.1.17	Asia	Thailand	Thailand	Nonthaburi	BMR
EPI_ISL_10744434	hCoV-19/Thailand/NIC_NBI_SEQ5821/2022	Original	2022-01	BA.1.1	Asia	Thailand	Thailand	Nonthaburi	BMR
EPI_ISL_10744435	hCoV-19/Thailand/NIC_NBI_SEQ5822/2022	Original	2022-01	AY.85	Asia	Thailand	Thailand	Nonthaburi	BMR
EPI_ISL_10744436	hCoV-19/Thailand/NIC_NBI_SEQ5823/2022	Original	2022-01	AY.85	Asia	Thailand	Thailand	Nonthaburi	BMR
EPI_ISL_10744437	hCoV-19/Thailand/NIC_NBI_SEQ5824/2022	Original	2022-01	BA.1.1	Asia	Thailand	Thailand	Nonthaburi	BMR
EPI_ISL_10744439	hCoV-19/Thailand/NIC_PTE_SEQ5826/2022	Original	2022-01	BA.1.1	Asia	Thailand	Thailand	Pathum Thani	BMR
EPI_ISL_10744440	hCoV-19/Thailand/NIC_NBI_SEQ5827/2022	Original	2022-01	BA.1.1	Asia	Thailand	Thailand	Nonthaburi	BMR
EPI_ISL_10744441	hCoV-19/Thailand/NIC_PTE_SEQ5828/2022	Original	2022-01	BA.1.1	Asia	Thailand	Thailand	Pathum Thani	BMR
EPI_ISL_10744443	hCoV-19/Thailand/NIC_NBI_SEQ5830/2022	Original	2022-01	BA.1.1	Asia	Thailand	Thailand	Nonthaburi	BMR
EPI_ISL_10744444	hCoV-19/Thailand/NIC_NBI_SEQ5831/2022	Original	2022-01	BA.1.1	Asia	Thailand	Thailand	Nonthaburi	BMR
EPI_ISL_10744446	hCoV-19/Thailand/NIC_PTE_SEQ5833/2022	Original	2022-01	BA.1.1	Asia	Thailand	Thailand	Pathum Thani	BMR
EPI_ISL_10744448	hCoV-19/Thailand/NIC_BKK_SEQ4926/2022	Original	2022-01-17	BA.1.1.18	Asia	Thailand	Thailand	Bangkok	BMR
EPI_ISL_10744449	hCoV-19/Thailand/NIC_BKK_SEQ4970/2022	Original	2022-01-17	BA.1	Asia	Thailand	Thailand	Bangkok	BMR
EPI_ISL_10744452	hCoV-19/Thailand/NIC_PTE_SEQ5104/2022	Original	2022-01-14	BA.1	Asia	Thailand	Thailand	Pathum Thani	BMR
EPI_ISL_10744454	hCoV-19/Thailand/NIC_BKK_SEQ5246/2022	Original	2022-01	BA.1.1	Asia	Thailand	Thailand	Bangkok	BMR
EPI_ISL_10744455	hCoV-19/Thailand/NIC_BKK_SEQ5263/2022	Original	2022-01	BA.1.1.7	Asia	Thailand	Thailand	Bangkok	BMR
EPI_ISL_10744462	hCoV-19/Thailand/NIC_SRI_SEQ5399/2022	Original	2022-01-19	BA.1.1	Asia	Thailand	Thailand	Saraburi	non-BMR
EPI_ISL_10747613	hCoV-19/Germany/BY-RKI-I-576116/2022	Original	2022-02-07	BA.2	Europe	Germany	Non-Thailand	NA	Europe
EPI_ISL_10747646	hCoV-19/England/DHSC-CYNDZ56/2022	Original	2022-02-19	BA.2	Europe	United Kingdom	Non-Thailand	NA	Europe
EPI_ISL_10752955	hCoV-19/Germany/BY-RKI-I-578440/2022	Original	2022-02-19	BA.1.17.2	Europe	Germany	Non-Thailand	NA	Europe
EPI_ISL_10756192	hCoV-19/Germany/BW-RKI-I-580025/2022	Original	2022-02-03	BA.2	Europe	Germany	Non-Thailand	NA	Europe
EPI_ISL_10757253	hCoV-19/Germany/BW-RKI-I-580750/2022	Original	2022-02-03	BA.1.1	Europe	Germany	Non-Thailand	NA	Europe
EPI_ISL_10757359	hCoV-19/France/HDF-IPP12668/2022	Original	2022-02-14	BA.1.1	Europe	France	Non-Thailand	NA	Europe
EPI_ISL_1076132	hCoV-19/USA/TX-HMH-MCoV-21685/2021	Original	2021-01-08	B.1.525	North America	USA	Non-Thailand	NA	North America
EPI_ISL_10761647	hCoV-19/Thailand/NIC_BKK_SEQ5421/2022	Original	2022-01-19	BA.1.1	Asia	Thailand	Thailand	Bangkok	BMR
EPI_ISL_10761648	hCoV-19/Thailand/NIC_BKK_SEQ5423/2022	Original	2022-01-19	BA.1.1	Asia	Thailand	Thailand	Bangkok	BMR
EPI_ISL_10761956	hCoV-19/Germany/SL-RKI-I-581943/2022	Original	2022-01-18	BA.1.16	Europe	Germany	Non-Thailand	NA	Europe
EPI_ISL_10761961	hCoV-19/Thailand/NIC_KKN_SEQ7238/2022	Original	2022-02	AY.85	Asia	Thailand	Thailand	Khon Kaen	non-BMR
EPI_ISL_10761962	hCoV-19/Thailand/NIC_CBI_SEQ7280/2022	Original	2022-02	AY.85	Asia	Thailand	Thailand	Chon Buri	non-BMR
EPI_ISL_10761963	hCoV-19/Thailand/NIC_CBI_SEQ7281/2022	Original	2022-02	AY.85	Asia	Thailand	Thailand	Chon Buri	non-BMR
EPI_ISL_10761964	hCoV-19/Thailand/NIC_SPK_SEQ7218/2022	Original	2022-02	BA.2	Asia	Thailand	Thailand	Samut Prakan	BMR
EPI_ISL_10761965	hCoV-19/Thailand/NIC_KKN_SEQ7233/2022	Original	2022-02	BA.2.10	Asia	Thailand	Thailand	Khon Kaen	non-BMR
EPI_ISL_10761966	hCoV-19/Thailand/NIC_BKK_SEQ1409/2022	Original	2022-01	BA.1.1	Asia	Thailand	Thailand	Bangkok	BMR
EPI_ISL_10761967	hCoV-19/Thailand/NIC_BKK_SEQ1410/2022	Original	2022-01	BA.1.1	Asia	Thailand	Thailand	Bangkok	BMR
EPI_ISL_10761968	hCoV-19/Thailand/NIC_BKK_SEQ1411/2022	Original	2022-01	BA.1.1	Asia	Thailand	Thailand	Bangkok	BMR
EPI_ISL_10761969	hCoV-19/Thailand/NIC_BKK_SEQ1412/2022	Original	2022-01	BA.1.1	Asia	Thailand	Thailand	Bangkok	BMR
EPI_ISL_10761970	hCoV-19/Thailand/NIC_BKK_SEQ1414/2022	Original	2022-01	BA.1.1	Asia	Thailand	Thailand	Bangkok	BMR
EPI_ISL_10761971	hCoV-19/Thailand/NIC_BKK_SEQ1415/2022	Original	2022-01	BA.1.1	Asia	Thailand	Thailand	Bangkok	BMR
EPI_ISL_10761972	hCoV-19/Thailand/NIC_BKK_SEQ1418/2022	Original	2022-01	BA.1.15	Asia	Thailand	Thailand	Bangkok	BMR
EPI_ISL_10761973	hCoV-19/Thailand/NIC_BKK_SEQ1419/2022	Original	2022-01	BA.1.1	Asia	Thailand	Thailand	Bangkok	BMR
EPI_ISL_10761974	hCoV-19/Thailand/NIC_BKK_SEQ1422/2022	Original	2022-01	BA.1	Asia	Thailand	Thailand	Bangkok	BMR
EPI_ISL_10761975	hCoV-19/Thailand/NIC_BKK_SEQ1423/2022	Original	2022-01	BA.1.1	Asia	Thailand	Thailand	Bangkok	BMR
EPI_ISL_10761976	hCoV-19/Thailand/NIC_BKK_SEQ1424/2022	Original	2022-01	BA.1	Asia	Thailand	Thailand	Bangkok	BMR
EPI_ISL_10761977	hCoV-19/Thailand/NIC_BKK_SEQ1425/2022	Original	2022-01	BA.1.1	Asia	Thailand	Thailand	Bangkok	BMR
EPI_ISL_10761978	hCoV-19/Thailand/NIC_BKK_SEQ1426/2022	Original	2022-01	BA.1	Asia	Thailand	Thailand	Bangkok	BMR
EPI_ISL_10761979	hCoV-19/Thailand/NIC_BKK_SEQ1427/2022	Original	2022-01	BA.1.1	Asia	Thailand	Thailand	Bangkok	BMR
EPI_ISL_10761980	hCoV-19/Thailand/NIC_BKK_SEQ1428/2022	Original	2022-01	BA.1	Asia	Thailand	Thailand	Bangkok	BMR
EPI_ISL_10761981	hCoV-19/Thailand/NIC_BKK_SEQ1430/2022	Original	2022-01	BA.1.1	Asia	Thailand	Thailand	Bangkok	BMR
EPI_ISL_10761982	hCoV-19/Thailand/NIC_BKK_SEQ1431/2022	Original	2022-01	BA.1.1	Asia	Thailand	Thailand	Bangkok	BMR
EPI_ISL_10761983	hCoV-19/Thailand/NIC_BKK_SEQ1432/2022	Original	2022-01	BA.1.1	Asia	Thailand	Thailand	Bangkok	BMR
EPI_ISL_10761984	hCoV-19/Thailand/NIC_BKK_SEQ1433/2022	Original	2022-01	BA.1.1	Asia	Thailand	Thailand	Bangkok	BMR
EPI_ISL_10761985	hCoV-19/Thailand/NIC_BKK_SEQ1434/2022	Original	2022-01	BA.1.17	Asia	Thailand	Thailand	Bangkok	BMR
EPI_ISL_10761986	hCoV-19/Thailand/NIC_BKK_SEQ1435/2022	Original	2022-01	BA.1	Asia	Thailand	Thailand	Bangkok	BMR
EPI_ISL_10761987	hCoV-19/Thailand/NIC_BKK_SEQ1437/2022	Original	2022-01	BA.1.1	Asia	Thailand	Thailand	Bangkok	BMR
EPI_ISL_10761988	hCoV-19/Thailand/NIC_BKK_SEQ1438/2022	Original	2022-01	BA.1.1	Asia	Thailand	Thailand	Bangkok	BMR
EPI_ISL_10761989	hCoV-19/Thailand/NIC_BKK_SEQ1439/2022	Original	2022-01	BA.1.1	Asia	Thailand	Thailand	Bangkok	BMR
EPI_ISL_10761990	hCoV-19/Thailand/NIC_BKK_SEQ1440/2022	Original	2022-01	BA.1.1	Asia	Thailand	Thailand	Bangkok	BMR
EPI_ISL_10761991	hCoV-19/Thailand/NIC_BKK_SEQ1441/2022	Original	2022-01	BA.1	Asia	Thailand	Thailand	Bangkok	BMR
EPI_ISL_10761992	hCoV-19/Thailand/NIC_BKK_SEQ1442/2022	Original	2022-01	BA.1.1	Asia	Thailand	Thailand	Bangkok	BMR
EPI_ISL_10761993	hCoV-19/Thailand/NIC_BKK_SEQ1443/2022	Original	2022-01	BA.1.1	Asia	Thailand	Thailand	Bangkok	BMR
EPI_ISL_10761994	hCoV-19/Thailand/NIC_BKK_SEQ1444/2022	Original	2022-01	BA.1	Asia	Thailand	Thailand	Bangkok	BMR
EPI_ISL_10761995	hCoV-19/Thailand/NIC_BKK_SEQ1445/2022	Original	2022-01	BA.1.1	Asia	Thailand	Thailand	Bangkok	BMR
EPI_ISL_10761996	hCoV-19/Thailand/NIC_BKK_SEQ1447/2022	Original	2022-01	BA.1.1	Asia	Thailand	Thailand	Bangkok	BMR
EPI_ISL_10761997	hCoV-19/Thailand/NIC_BKK_SEQ1448/2022	Original	2022-01	BA.1	Asia	Thailand	Thailand	Bangkok	BMR
EPI_ISL_10761998	hCoV-19/Thailand/NIC_BKK_SEQ1450/2022	Original	2022-01	BA.1.1	Asia	Thailand	Thailand	Bangkok	BMR
EPI_ISL_10761999	hCoV-19/Thailand/NIC_BKK_SEQ1451/2022	Original	2022-01	BA.1.1	Asia	Thailand	Thailand	Bangkok	BMR
EPI_ISL_10762000	hCoV-19/Thailand/NIC_BKK_SEQ1452/2022	Original	2022-01	BA.1.1	Asia	Thailand	Thailand	Bangkok	BMR
EPI_ISL_10762001	hCoV-19/Thailand/NIC_BKK_SEQ1453/2022	Original	2022-01	BA.1.1	Asia	Thailand	Thailand	Bangkok	BMR
EPI_ISL_10762003	hCoV-19/Thailand/NIC_BKK_SEQ1455/2022	Original	2022-01	BA.1.15	Asia	Thailand	Thailand	Bangkok	BMR
EPI_ISL_10762004	hCoV-19/Thailand/NIC_BKK_SEQ1456/2022	Original	2022-01	BA.1.15	Asia	Thailand	Thailand	Bangkok	BMR
EPI_ISL_10762005	hCoV-19/Thailand/NIC_BKK_SEQ1457/2022	Original	2022-01	BA.1.1	Asia	Thailand	Thailand	Bangkok	BMR
EPI_ISL_10762006	hCoV-19/Thailand/NIC_BKK_SEQ1458/2022	Original	2022-01	BA.1.1	Asia	Thailand	Thailand	Bangkok	BMR
EPI_ISL_10762007	hCoV-19/Thailand/NIC_BKK_SEQ1459/2022	Original	2022-01	BA.1.1	Asia	Thailand	Thailand	Bangkok	BMR
EPI_ISL_10762008	hCoV-19/Thailand/NIC_BKK_SEQ1460/2022	Original	2022-01	BA.1.17.2	Asia	Thailand	Thailand	Bangkok	BMR
EPI_ISL_10762009	hCoV-19/Thailand/NIC_BKK_SEQ1461/2022	Original	2022-01	BA.1.1	Asia	Thailand	Thailand	Bangkok	BMR
EPI_ISL_10762010	hCoV-19/Thailand/NIC_BKK_SEQ1462/2022	Original	2022-01	BA.1.17	Asia	Thailand	Thailand	Bangkok	BMR
EPI_ISL_10762011	hCoV-19/Thailand/NIC_BKK_SEQ1463/2022	Original	2022-01	BA.1.17	Asia	Thailand	Thailand	Bangkok	BMR
EPI_ISL_10762012	hCoV-19/Thailand/NIC_BKK_SEQ1464/2022	Original	2022-01	BA.1	Asia	Thailand	Thailand	Bangkok	BMR
EPI_ISL_10762013	hCoV-19/Thailand/NIC_BKK_SEQ1466/2022	Original	2022-01	BA.1.1	Asia	Thailand	Thailand	Bangkok	BMR
EPI_ISL_10762014	hCoV-19/Thailand/NIC_BKK_SEQ1467/2022	Original	2022-01	BA.1.1	Asia	Thailand	Thailand	Bangkok	BMR
EPI_ISL_10762015	hCoV-19/Thailand/NIC_BKK_SEQ1468/2022	Original	2022-01	BA.1.1.15	Asia	Thailand	Thailand	Bangkok	BMR
EPI_ISL_10762016	hCoV-19/Thailand/NIC_BKK_SEQ1469/2022	Original	2022-01	BA.1.1	Asia	Thailand	Thailand	Bangkok	BMR
EPI_ISL_10762017	hCoV-19/Thailand/NIC_BKK_SEQ7198/2022	Original	2022-02-02	BA.1.1	Asia	Thailand	Thailand	Bangkok	BMR
EPI_ISL_10762018	hCoV-19/Thailand/NIC_MKM_SEQ7219/2022	Original	2022-02	BA.1.1	Asia	Thailand	Thailand	Maha Sarakham	non-BMR
EPI_ISL_10762019	hCoV-19/Thailand/NIC_MKM_SEQ7220/2022	Original	2022-02	BA.1.1	Asia	Thailand	Thailand	Maha Sarakham	non-BMR
EPI_ISL_10762020	hCoV-19/Thailand/NIC_MKM_SEQ7221/2022	Original	2022-02	BA.1.1	Asia	Thailand	Thailand	Maha Sarakham	non-BMR
EPI_ISL_10762021	hCoV-19/Thailand/NIC_KKN_SEQ7235/2022	Original	2022-02	BA.1.1.15	Asia	Thailand	Thailand	Khon Kaen	non-BMR
EPI_ISL_10762022	hCoV-19/Thailand/NIC_KKN_SEQ7236/2022	Original	2022-02	BA.1.1.15	Asia	Thailand	Thailand	Khon Kaen	non-BMR
EPI_ISL_10762023	hCoV-19/Thailand/NIC_RET_SEQ7258/2022	Original	2022-02	BA.1.1	Asia	Thailand	Thailand	Roi Et	non-BMR
EPI_ISL_10762024	hCoV-19/Thailand/NIC_RET_SEQ7259/2022	Original	2022-02	BA.1.1	Asia	Thailand	Thailand	Roi Et	non-BMR
EPI_ISL_10762025	hCoV-19/Thailand/NIC_BKK_SEQ7278/2022	Original	2022-02	BA.1.16.1	Asia	Thailand	Thailand	Bangkok	BMR
EPI_ISL_10762029	hCoV-19/Thailand/NIC_BKK_SEQ1413/2022	Original	2022-01	BA.1.1	Asia	Thailand	Thailand	Bangkok	BMR
EPI_ISL_10762030	hCoV-19/Thailand/NIC_BKK_SEQ1421/2022	Original	2022-01	BA.1.1	Asia	Thailand	Thailand	Bangkok	BMR
EPI_ISL_10762031	hCoV-19/Thailand/NIC_BKK_SEQ1449/2022	Original	2022-01	BA.1.1	Asia	Thailand	Thailand	Bangkok	BMR
EPI_ISL_10762032	hCoV-19/Thailand/NIC_BKK_SEQ7276/2022	Original	2022-02-03	BA.1.17	Asia	Thailand	Thailand	Bangkok	BMR
EPI_ISL_10762033	hCoV-19/Thailand/NIC_BKK_SEQ7197/2022	Original	2022-02-02	BA.1.1	Asia	Thailand	Thailand	Bangkok	BMR
EPI_ISL_10762034	hCoV-19/Thailand/NIC_BKK_SEQ1446/2022	Original	2022-01	BA.1.16	Asia	Thailand	Thailand	Bangkok	BMR
EPI_ISL_10762035	hCoV-19/Thailand/NIC_BKK_SEQ1454/2022	Original	2022-01	BA.1.1	Asia	Thailand	Thailand	Bangkok	BMR
EPI_ISL_10762036	hCoV-19/Thailand/NIC_BKK_SEQ7277/2022	Original	2022-01-28	BA.1.1	Asia	Thailand	Thailand	Bangkok	BMR
EPI_ISL_10762037	hCoV-19/Thailand/NIC_BKK_SEQ7199/2022	Original	2022-02-02	BA.1.1	Asia	Thailand	Thailand	Bangkok	BMR
EPI_ISL_10762038	hCoV-19/Thailand/NIC_BKK_SEQ7217/2022	Original	2022-02-01	BA.1.1	Asia	Thailand	Thailand	Bangkok	BMR
EPI_ISL_10762095	hCoV-19/Thailand/NIC_NBI_SEQ6528/2022	Original	2022-01	BA.1.1	Asia	Thailand	Thailand	Nonthaburi	BMR
EPI_ISL_10762096	hCoV-19/Thailand/NIC_NBI_SEQ6530/2022	Original	2022-01	BA.1.1	Asia	Thailand	Thailand	Nonthaburi	BMR
EPI_ISL_10762097	hCoV-19/Thailand/NIC_NBI_SEQ6531/2022	Original	2022-01	BA.1.1	Asia	Thailand	Thailand	Nonthaburi	BMR
EPI_ISL_10762098	hCoV-19/Thailand/NIC_NBI_SEQ6532/2022	Original	2022-01	BA.1.1	Asia	Thailand	Thailand	Nonthaburi	BMR
EPI_ISL_10762099	hCoV-19/Thailand/NIC_NBI_SEQ6533/2022	Original	2022-01	BA.1.1	Asia	Thailand	Thailand	Nonthaburi	BMR
EPI_ISL_10762100	hCoV-19/Thailand/NIC_NBI_SEQ6535/2022	Original	2022-01	BA.1.1	Asia	Thailand	Thailand	Nonthaburi	BMR
EPI_ISL_10762102	hCoV-19/Thailand/NIC_NBI_SEQ6537/2022	Original	2022-01	BA.1.1	Asia	Thailand	Thailand	Nonthaburi	BMR
EPI_ISL_10762103	hCoV-19/Thailand/NIC_NBI_SEQ6538/2022	Original	2022-01	BA.1.1	Asia	Thailand	Thailand	Nonthaburi	BMR
EPI_ISL_10762104	hCoV-19/Thailand/NIC_NBI_SEQ6539/2022	Original	2022-01	BA.1.1	Asia	Thailand	Thailand	Nonthaburi	BMR
EPI_ISL_10762105	hCoV-19/Thailand/NIC_NBI_SEQ6540/2022	Original	2022-01	BA.1.1	Asia	Thailand	Thailand	Nonthaburi	BMR
EPI_ISL_10762106	hCoV-19/Thailand/NIC_PTE_SEQ6542/2022	Original	2022-01	BA.1.1	Asia	Thailand	Thailand	Pathum Thani	BMR
EPI_ISL_10762107	hCoV-19/Thailand/NIC_NBI_SEQ6544/2022	Original	2022-01	BA.1.1	Asia	Thailand	Thailand	Nonthaburi	BMR
EPI_ISL_10762108	hCoV-19/Thailand/NIC_NBI_SEQ6545/2022	Original	2022-01	BA.1.1	Asia	Thailand	Thailand	Nonthaburi	BMR
EPI_ISL_10762109	hCoV-19/Thailand/NIC_BKK_SEQ6358/2022	Original	2022-01-24	BA.1.1	Asia	Thailand	Thailand	Bangkok	BMR
EPI_ISL_10762112	hCoV-19/Thailand/NIC_BKK_SEQ6399/2022	Original	2022-01	BA.1.1	Asia	Thailand	Thailand	Bangkok	BMR
EPI_ISL_10762113	hCoV-19/Thailand/NIC_BKK_SEQ6407/2022	Original	2022-01-26	BA.2.10	Asia	Thailand	Thailand	Bangkok	BMR
EPI_ISL_10762114	hCoV-19/Thailand/NIC_BKK_SEQ6412/2022	Original	2022-01-26	BA.2	Asia	Thailand	Thailand	Bangkok	BMR
EPI_ISL_10762115	hCoV-19/Thailand/NIC_SNI_SEQ6432/2022	Original	2022-01-22	BA.1.1	Asia	Thailand	Thailand	Surat Thani	non-BMR
EPI_ISL_10762116	hCoV-19/Thailand/NIC_SNI_SEQ6433/2022	Original	2022-01-22	BA.1.1	Asia	Thailand	Thailand	Surat Thani	non-BMR
EPI_ISL_10762117	hCoV-19/Thailand/NIC_NST_SEQ6437/2022	Original	2022-01-19	BA.1.1	Asia	Thailand	Thailand	Nakhon Si Thammarat	non-BMR
EPI_ISL_10762118	hCoV-19/Thailand/NIC_BKK_SEQ6448/2022	Original	2022-01	BA.2.10	Asia	Thailand	Thailand	Bangkok	BMR
EPI_ISL_10762119	hCoV-19/Thailand/NIC_MKM_SEQ6449/2022	Original	2022-01	BA.1.1	Asia	Thailand	Thailand	Maha Sarakham	non-BMR
EPI_ISL_10762120	hCoV-19/Thailand/NIC_KKN_SEQ6472/2022	Original	2022-01	BA.1.1	Asia	Thailand	Thailand	Khon Kaen	non-BMR
EPI_ISL_10762121	hCoV-19/Thailand/NIC_BKK_SEQ6503/2022	Original	2022-01	BA.1.1	Asia	Thailand	Thailand	Bangkok	BMR
EPI_ISL_10762122	hCoV-19/Thailand/NIC_BKK_SEQ6552/2022	Original	2022-01-27	BA.2	Asia	Thailand	Thailand	Bangkok	BMR
EPI_ISL_10762123	hCoV-19/Thailand/NIC_BKK_SEQ6576/2022	Original	2022-01	BA.1.1	Asia	Thailand	Thailand	Bangkok	BMR
EPI_ISL_10762124	hCoV-19/Thailand/NIC_KPT_SEQ6578/2022	Original	2022-01	BA.1.1	Asia	Thailand	Thailand	Kamphaeng Phet	non-BMR
EPI_ISL_10762125	hCoV-19/Thailand/NIC_NSN_SEQ6582/2022	Original	2022-01-25	BA.1.1	Asia	Thailand	Thailand	Nakhon Sawan	non-BMR
EPI_ISL_10762126	hCoV-19/Thailand/NIC_CNT_SEQ6595/2022	Original	2022-01-20	BA.1	Asia	Thailand	Thailand	Chai Nat	non-BMR
EPI_ISL_10762127	hCoV-19/Thailand/NIC_BKK_SEQ6647/2022	Original	2022-01-26	BA.1	Asia	Thailand	Thailand	Bangkok	BMR
EPI_ISL_10762128	hCoV-19/Thailand/NIC_BKK_SEQ6648/2022	Original	2022-01	BA.1.17	Asia	Thailand	Thailand	Bangkok	BMR
EPI_ISL_10762129	hCoV-19/Thailand/NIC_CMI_SEQ6659/2022	Original	2022-01-18	BA.2	Asia	Thailand	Thailand	Chiang Mai	non-BMR
EPI_ISL_10762130	hCoV-19/Thailand/NIC_BKK_SEQ6673/2022	Original	2022-01	BA.1.1	Asia	Thailand	Thailand	Bangkok	BMR
EPI_ISL_10762131	hCoV-19/Thailand/NIC_BKK_SEQ6675/2022	Original	2022-01	BA.1.1	Asia	Thailand	Thailand	Bangkok	BMR
EPI_ISL_10762132	hCoV-19/Thailand/NIC_BKK_SEQ6676/2022	Original	2022-01	BA.1.1	Asia	Thailand	Thailand	Bangkok	BMR
EPI_ISL_10762133	hCoV-19/Thailand/NIC_BKK_SEQ6680/2022	Original	2022-01	BA.1.1.7	Asia	Thailand	Thailand	Bangkok	BMR
EPI_ISL_10762134	hCoV-19/Thailand/NIC_SNI_SEQ6752/2022	Original	2022-01-21	BA.1.15	Asia	Thailand	Thailand	Surat Thani	non-BMR
EPI_ISL_10762135	hCoV-19/Thailand/NIC_SNI_SEQ6753/2022	Original	2022-01-22	BA.1	Asia	Thailand	Thailand	Surat Thani	non-BMR
EPI_ISL_10762136	hCoV-19/Thailand/NIC_SNI_SEQ6761/2022	Original	2022-01-10	BA.1.17	Asia	Thailand	Thailand	Surat Thani	non-BMR
EPI_ISL_10762137	hCoV-19/Thailand/NIC_BKK_SEQ6763/2022	Original	2022-01	BA.1.1	Asia	Thailand	Thailand	Bangkok	BMR
EPI_ISL_10762729	hCoV-19/Germany/SN-RKI-I-582151/2022	Original	2022-01-19	BA.1.16	Europe	Germany	Non-Thailand	NA	Europe
EPI_ISL_10762803	hCoV-19/England/PHEC-YYN6CBU/2022	Original	2022	BA.1	Europe	United Kingdom	Non-Thailand	NA	Europe
EPI_ISL_10765068	hCoV-19/Thailand/NIC_BKK_SEQ5304/2022	Original	2022-01-19	BA.1.17.2	Asia	Thailand	Thailand	Bangkok	BMR
EPI_ISL_10765069	hCoV-19/Thailand/NIC_BKK_SEQ4936/2022	Original	2022-01	BA.1.1	Asia	Thailand	Thailand	Bangkok	BMR
EPI_ISL_10765070	hCoV-19/Thailand/NIC_NBI_SEQ5816/2022	Original	2022-01	BA.1	Asia	Thailand	Thailand	Nonthaburi	BMR
EPI_ISL_10765071	hCoV-19/Thailand/NIC_BKK_SEQ5341/2022	Original	2022-01-19	BA.1.1	Asia	Thailand	Thailand	Bangkok	BMR
EPI_ISL_10768278	hCoV-19/Germany/BW-RKI-I-584004/2022	Original	2022-02-06	B.1.1.529	Europe	Germany	Non-Thailand	NA	Europe
EPI_ISL_10768967	hCoV-19/Thailand/NIC_NBI_SEQ6543/2022	Original	2022-01	BA.1	Asia	Thailand	Thailand	Nonthaburi	BMR
EPI_ISL_10768968	hCoV-19/Thailand/NIC_BKK_SEQ6677/2022	Original	2022-01	BA.1.1	Asia	Thailand	Thailand	Bangkok	BMR
EPI_ISL_10768969	hCoV-19/Thailand/NIC_RET_SEQ6474/2022	Original	2022-01	BA.1.1	Asia	Thailand	Thailand	Roi Et	non-BMR
EPI_ISL_10768970	hCoV-19/Thailand/NIC_NBI_SEQ6541/2022	Original	2022-01	BA.1	Asia	Thailand	Thailand	Nonthaburi	BMR
EPI_ISL_10768971	hCoV-19/Thailand/NIC_BKK_SEQ6617/2022	Original	2022-01-27	BA.1.1	Asia	Thailand	Thailand	Bangkok	BMR
EPI_ISL_10768972	hCoV-19/Thailand/NIC_NBI_SEQ6529/2022	Original	2022-01	BA.1.1	Asia	Thailand	Thailand	Nonthaburi	BMR
EPI_ISL_10769137	hCoV-19/Thailand/NIC_BKK_SEQ1436/2022	Original	2022-01	BA.1.17	Asia	Thailand	Thailand	Bangkok	BMR
EPI_ISL_10769354	hCoV-19/Thailand/NIC_SNI_SEQ6859/2022	Original	2022-01-23	BA.1.1	Asia	Thailand	Thailand	Surat Thani	non-BMR
EPI_ISL_10769492	hCoV-19/Thailand/NIC_SKM_SEQ6051/2022	Original	2022-01-17	BA.1.1	Asia	Thailand	Thailand	Samut Songkhram	non-BMR
EPI_ISL_10769494	hCoV-19/Thailand/NIC_TRG_SEQ6226/2022	Original	2022-01-14	BA.1.1	Asia	Thailand	Thailand	Trang	non-BMR
EPI_ISL_10769495	hCoV-19/Thailand/NIC_TRG_SEQ6227/2022	Original	2022-01-14	BA.1.1	Asia	Thailand	Thailand	Trang	non-BMR
EPI_ISL_10769496	hCoV-19/Thailand/NIC_UDN_SEQ7523/2022	Original	2022-02	BA.1	Asia	Thailand	Thailand	Udon Thani	non-BMR
EPI_ISL_10769497	hCoV-19/Thailand/NIC_UDN_SEQ6633/2022	Original	2022-02	BA.1.1	Asia	Thailand	Thailand	Udon Thani	non-BMR
EPI_ISL_10769498	hCoV-19/Thailand/NIC_LPG_SEQ5774/2022	Original	2022-01-12	BA.1.1	Asia	Thailand	Thailand	Lampang	non-BMR
EPI_ISL_10769499	hCoV-19/Thailand/NIC_SKM_SEQ6052/2022	Original	2022-01-17	BA.2	Asia	Thailand	Thailand	Samut Songkhram	non-BMR
EPI_ISL_10769500	hCoV-19/Thailand/NIC_PKT_SEQ6117/2022	Original	2022-01-05	BA.2	Asia	Thailand	Thailand	Phuket	non-BMR
EPI_ISL_10769501	hCoV-19/Thailand/NIC_CMI_SEQ5775/2022	Original	2022-01-19	BA.1.16.1	Asia	Thailand	Thailand	Chiang Mai	non-BMR
EPI_ISL_10769502	hCoV-19/Thailand/NIC_CMI_SEQ5776/2022	Original	2022-01-17	BA.1.1	Asia	Thailand	Thailand	Chiang Mai	non-BMR
EPI_ISL_10769503	hCoV-19/Thailand/NIC_SKN_SEQ6602/2022	Original	2022-02	BA.1.1	Asia	Thailand	Thailand	Samut Sakhon	BMR
EPI_ISL_10769504	hCoV-19/Thailand/NIC_PKT_SEQ6118/2022	Original	2022-01-06	BA.1.17	Asia	Thailand	Thailand	Phuket	non-BMR
EPI_ISL_10769505	hCoV-19/Thailand/NIC_PKT_SEQ6119/2022	Original	2022-01-07	BA.1.1	Asia	Thailand	Thailand	Phuket	non-BMR
EPI_ISL_10769506	hCoV-19/Thailand/NIC_TRG_SEQ6228/2022	Original	2022-01-15	BA.1.17	Asia	Thailand	Thailand	Trang	non-BMR
EPI_ISL_10769507	hCoV-19/Thailand/NIC_SKM_SEQ6050/2022	Original	2022-01-15	BA.1.17	Asia	Thailand	Thailand	Samut Songkhram	non-BMR
EPI_ISL_10769508	hCoV-19/Thailand/NIC_SNI_SEQ7412/2022	Original	2022-01-27	BA.1.1	Asia	Thailand	Thailand	Surat Thani	non-BMR
EPI_ISL_10769509	hCoV-19/Thailand/NIC_SNI_SEQ7435/2022	Original	2022-01-29	BA.1.1	Asia	Thailand	Thailand	Surat Thani	non-BMR
EPI_ISL_10769510	hCoV-19/Thailand/NIC_TRG_SEQ5626/2022	Original	2022-01-06	BA.1.1	Asia	Thailand	Thailand	Trang	non-BMR
EPI_ISL_10769511	hCoV-19/Thailand/NIC_TRG_SEQ5627/2022	Original	2022-01-06	BA.1.1	Asia	Thailand	Thailand	Trang	non-BMR
EPI_ISL_10769512	hCoV-19/Thailand/NIC_UDN_SEQ7524/2022	Original	2022-02	AY.85	Asia	Thailand	Thailand	Udon Thani	non-BMR
EPI_ISL_10769513	hCoV-19/Thailand/NIC_SPB_SEQ6610/2022	Original	2022-02	BA.1.1	Asia	Thailand	Thailand	Suphan Buri	non-BMR
EPI_ISL_10769514	hCoV-19/Thailand/NIC_MSN_SEQ6224/2022	Original	2022-01-16	AY.93	Asia	Thailand	Thailand	Mae Hong Son	non-BMR
EPI_ISL_10769702	hCoV-19/France/IDF-CERBAHC-02335661/2022	Original	2022-02-21	BA.2.9	Europe	France	Non-Thailand	NA	Europe
EPI_ISL_1077044	hCoV-19/USA/TX-HMH-MCoV-22516/2021	Original	2021-01-12	B.1.525	North America	USA	Non-Thailand	NA	North America
EPI_ISL_10772062	hCoV-19/Wales/PHWC-PEU5DS/2022	Original	2022-02-15	BA.2	Europe	United Kingdom	Non-Thailand	NA	Europe
EPI_ISL_10772541	hCoV-19/Wales/PHWC-PEUK1E/2022	Original	2022-02-14	BA.2	Europe	United Kingdom	Non-Thailand	NA	Europe
EPI_ISL_10772693	hCoV-19/Thailand/NIC_SPB_SEQ6615/2022	Original	2022-02	AY.85	Asia	Thailand	Thailand	Suphan Buri	non-BMR
EPI_ISL_10772717	hCoV-19/Thailand/NIC_MSN_SEQ6225/2022	Original	2022-01-16	B.1.617.2	Asia	Thailand	Thailand	Mae Hong Son	non-BMR
EPI_ISL_10772718	hCoV-19/Thailand/NIC_SNI_SEQ7419/2022	Original	2022-01-28	BA.1.1	Asia	Thailand	Thailand	Surat Thani	non-BMR
EPI_ISL_10772719	hCoV-19/Thailand/NIC_LPG_SEQ5773/2022	Original	2022-01-10	BA.1.1	Asia	Thailand	Thailand	Lampang	non-BMR
EPI_ISL_10772720	hCoV-19/Thailand/NIC_BKK_SEQ7365/2022	Original	2022-02	BA.1.1.15	Asia	Thailand	Thailand	Bangkok	BMR
EPI_ISL_10772721	hCoV-19/Thailand/NIC_SNI_SEQ7413/2022	Original	2022-01-26	BA.2	Asia	Thailand	Thailand	Surat Thani	non-BMR
EPI_ISL_10772722	hCoV-19/Thailand/NIC_BKK_SEQ7342/2022	Original	2022-02-03	BA.2	Asia	Thailand	Thailand	Bangkok	BMR
EPI_ISL_10772834	hCoV-19/Wales/PHWC-PEUW9R/2022	Original	2022-02-15	BA.2	Europe	United Kingdom	Non-Thailand	NA	Europe
EPI_ISL_10772949	hCoV-19/Wales/PHWC-PEW8E6/2022	Original	2022-02-14	BA.2	Europe	United Kingdom	Non-Thailand	NA	Europe
EPI_ISL_10781311	hCoV-19/USA/AZ-ASU49533/2022	Original	2022-01-20	BA.2	North America	USA	Non-Thailand	NA	North America
EPI_ISL_10781578	hCoV-19/USA/NY-CDC-ASC210751383/2022	Original	2022-02-23	BA.2	North America	USA	Non-Thailand	NA	North America
EPI_ISL_10796093	hCoV-19/Brunei/9222014118/2022	Original	2022-01-14	BA.2	Asia	Brunei	Non-Thailand	NA	Asia
EPI_ISL_10802013	hCoV-19/Scotland/QEUH-388FD3E/2022	Original	2022-02-27	BA.2	Europe	United Kingdom	Non-Thailand	NA	Europe
EPI_ISL_10808882	hCoV-19/Israel/ICH-741124227/2022	Original	2022-02-24	BA.1.1	Asia	Israel	Non-Thailand	NA	Asia
EPI_ISL_1080919	hCoV-19/USA/TX-HMH-MCoV-25550/2021	Original	2021-01-22	B.1.595	North America	USA	Non-Thailand	NA	North America
EPI_ISL_10810440	hCoV-19/Denmark/DCGC-408119/2022	Original	2022-02-22	BA.2.9	Europe	Denmark	Non-Thailand	NA	Europe
EPI_ISL_10810928	hCoV-19/Malaysia/TIDREC-NSC1020/2022	Original	2022-01-22	BA.1.1.15	Asia	Malaysia	Non-Thailand	NA	Asia
EPI_ISL_10813777	hCoV-19/Denmark/DCGC-410239/2022	Original	2022-03-02	BA.2.9	Europe	Denmark	Non-Thailand	NA	Europe
EPI_ISL_1082398	hCoV-19/Turkey/HSGM-2192/2021	Original	2021-01-27	B.1.1.148	Europe	Turkey	Non-Thailand	NA	Europe
EPI_ISL_10826988	hCoV-19/USA/TX-HMH-MCoV-86912/2022	Original	2022-01-27	BA.1.1	North America	USA	Non-Thailand	NA	North America
EPI_ISL_10830787	hCoV-19/USA/TX-HMH-MCoV-84156/2022	Original	2022-01-21	BA.1	North America	USA	Non-Thailand	NA	North America
EPI_ISL_10833063	hCoV-19/USA/TX-HMH-MCoV-83567/2022	Original	2022-01-19	BA.1.1	North America	USA	Non-Thailand	NA	North America
EPI_ISL_10842903	hCoV-19/USA/TN-VUMC-001999/2021	Original	2021-08-01	AY.3	North America	USA	Non-Thailand	NA	North America
EPI_ISL_10844608	hCoV-19/Italy/VEN-OR01P18790/2022	Original	2022-02-03	BA.2	Europe	Italy	Non-Thailand	NA	Europe
EPI_ISL_10856734	hCoV-19/Spain/CL-COV25613/2022	Original	2022-02-10	BA.2	Europe	Spain	Non-Thailand	NA	Europe
EPI_ISL_10857564	hCoV-19/Scotland/QEUH-38D7520/2022	Original	2022-03-02	XM	Europe	United Kingdom	Non-Thailand	NA	Europe
EPI_ISL_10858482	hCoV-19/Turkey/HSGM-G2332/2022	Orginal	2022-02-17	BA.1	Europe	Turkey	Non-Thailand	NA	Europe
EPI_ISL_10858512	hCoV-19/Turkey/HSGM-G2408/2022	Orginal	2022-02-17	BA.1	Europe	Turkey	Non-Thailand	NA	Europe
EPI_ISL_10860914	hCoV-19/England/PHEC-5W044Z2B/2022	Original	2022-01-06	BA.1.15	Europe	United Kingdom	Non-Thailand	NA	Europe
EPI_ISL_10863310	hCoV-19/Wales/PHWC-PEIXPK/2022	Original	2022-02-19	BA.1.1	Europe	United Kingdom	Non-Thailand	NA	Europe
EPI_ISL_10863323	hCoV-19/England/PHWC-PEIY8F/2022	Original	2022-02-15	BA.2	Europe	United Kingdom	Non-Thailand	NA	Europe
EPI_ISL_10868109	hCoV-19/USA/UT-UPHL-220304608527/2022	Original	2022-02-21	BA.1.1	North America	USA	Non-Thailand	NA	North America
EPI_ISL_10868291	hCoV-19/USA/UT-UPHL-220304484374/2022	Original	2022-02-07	BA.1.1	North America	USA	Non-Thailand	NA	North America
EPI_ISL_10868913	hCoV-19/USA/TX-CDC-STM-AJC79FFS7/2022	Original	2022-02-24	BA.1.1	North America	USA	Non-Thailand	NA	North America
EPI_ISL_10869110	hCoV-19/USA/PA-CDC-STM-MF87NZPUX/2022	Original	2022-02-24	BA.1.1	North America	USA	Non-Thailand	NA	North America
EPI_ISL_10873413	hCoV-19/USA/UT-UPHL-220308674027/2022	Original	2022-02-03	BA.1.1	North America	USA	Non-Thailand	NA	North America
EPI_ISL_10875758	hCoV-19/Syria/Northwest-00178/2022	Original	2022-02-10	B.1.1.529	Asia	Syria	Non-Thailand	NA	Asia
EPI_ISL_10875785	hCoV-19/Syria/Northwest-00187/2022	Original	2022-02-17	BA.2	Asia	Syria	Non-Thailand	NA	Asia
EPI_ISL_10879675	hCoV-19/India/MH-ICMR_MCL_20_1434_18_9035/2022	Original	2022-01-18	BA.2.10	Asia	India	Non-Thailand	NA	Asia
EPI_ISL_10879887	hCoV-19/Nepal/NPHL-S-1180/2022	Original	2022-01-21	BA.1	Asia	Nepal	Non-Thailand	NA	Asia
EPI_ISL_10887189	hCoV-19/England/PHWC-PEIQ31/2022	Original	2022-02-19	BA.2	Europe	United Kingdom	Non-Thailand	NA	Europe
EPI_ISL_10889230	hCoV-19/England/PHWC-PEWCZ4/2022	Original	2022-02-15	BA.1.1.15	Europe	United Kingdom	Non-Thailand	NA	Europe
EPI_ISL_10889712	hCoV-19/India/KA-SEQ_12208_S131_R1_001/2022	Original	2022-01-14	BA.2.10	Asia	India	Non-Thailand	NA	Asia
EPI_ISL_10890892	hCoV-19/Thailand/NIC_CTI_FRS14/2021	Original	2021-10-25	AY.85	Asia	Thailand	Thailand	Chanthaburi	non-BMR
EPI_ISL_10890893	hCoV-19/Thailand/NIC_CTI_FRS15/2021	Original	2021-11-02	AY.85	Asia	Thailand	Thailand	Chanthaburi	non-BMR
EPI_ISL_10890894	hCoV-19/Thailand/NIC_CTI_FRS16/2021	Original	2021-11-03	AY.85	Asia	Thailand	Thailand	Chanthaburi	non-BMR
EPI_ISL_10890895	hCoV-19/Thailand/NIC_CRI_FRS20/2021	Original	2021-11-04	AY.85	Asia	Thailand	Thailand	Chiang Rai	non-BMR
EPI_ISL_10890896	hCoV-19/Thailand/NIC_CTI_FRS21/2021	Original	2021-11-09	AY.85	Asia	Thailand	Thailand	Chanthaburi	non-BMR
EPI_ISL_10890897	hCoV-19/Thailand/NIC_SNI_FRS24/2021	Original	2021-11-10	AY.85	Asia	Thailand	Thailand	Surat Thani	non-BMR
EPI_ISL_10890899	hCoV-19/Thailand/NIC_SNI_FRS41/2021	Original	2021-11-15	AY.85	Asia	Thailand	Thailand	Surat Thani	non-BMR
EPI_ISL_10890901	hCoV-19/Thailand/NIC_SNI_FRS43/2021	Original	2021-11-16	AY.85	Asia	Thailand	Thailand	Surat Thani	non-BMR
EPI_ISL_10890903	hCoV-19/Thailand/NIC_CTI_FRS122/2021	Original	2021-11-29	AY.85	Asia	Thailand	Thailand	Chanthaburi	non-BMR
EPI_ISL_10890905	hCoV-19/Thailand/NIC_SNI_FRS126/2021	Original	2021-11-29	AY.30	Asia	Thailand	Thailand	Surat Thani	non-BMR
EPI_ISL_10890906	hCoV-19/Thailand/NIC_SNI_FRS127/2021	Original	2021-11-30	AY.85	Asia	Thailand	Thailand	Surat Thani	non-BMR
EPI_ISL_10890907	hCoV-19/Thailand/NIC_SNI_FRS128/2021	Original	2021-11-30	AY.85	Asia	Thailand	Thailand	Surat Thani	non-BMR
EPI_ISL_10890908	hCoV-19/Thailand/NIC_SNI_FRS129/2021	Original	2021-11-30	AY.85	Asia	Thailand	Thailand	Surat Thani	non-BMR
EPI_ISL_10890909	hCoV-19/Thailand/NIC_SNI_FRS130/2021	Original	2021-12-01	AY.85	Asia	Thailand	Thailand	Surat Thani	non-BMR
EPI_ISL_10890910	hCoV-19/Thailand/NIC_SNI_FRS195/2021	Original	2021-12-17	AY.85	Asia	Thailand	Thailand	Surat Thani	non-BMR
EPI_ISL_10890912	hCoV-19/Thailand/NIC_SNI_FRS250/2021	Original	2021-12-27	AY.85	Asia	Thailand	Thailand	Surat Thani	non-BMR
EPI_ISL_10890913	hCoV-19/Thailand/NIC_SNI_FRS251/2021	Original	2021-12-25	AY.122	Asia	Thailand	Thailand	Surat Thani	non-BMR
EPI_ISL_10890914	hCoV-19/Thailand/NIC_SNI_FRS252/2021	Original	2021-12-28	AY.85	Asia	Thailand	Thailand	Surat Thani	non-BMR
EPI_ISL_10890915	hCoV-19/Thailand/NIC_SNI_FRS254/2021	Original	2021-12-29	BA.1.1	Asia	Thailand	Thailand	Surat Thani	non-BMR
EPI_ISL_10890916	hCoV-19/Thailand/NIC_CTI_FRS429/2022	Original	2022-01-12	BA.1.1	Asia	Thailand	Thailand	Chanthaburi	non-BMR
EPI_ISL_10890917	hCoV-19/Thailand/NIC_SNI_FRS431/2022	Original	2022-01-07	BA.1	Asia	Thailand	Thailand	Surat Thani	non-BMR
EPI_ISL_10890918	hCoV-19/Thailand/NIC_SNI_FRS433/2022	Original	2022-01-10	BA.1.17	Asia	Thailand	Thailand	Surat Thani	non-BMR
EPI_ISL_10890920	hCoV-19/Thailand/NIC_SNI_FRS435/2022	Original	2022-01-10	BA.1.1	Asia	Thailand	Thailand	Surat Thani	non-BMR
EPI_ISL_10890921	hCoV-19/Thailand/NIC_SNI_FRS436/2022	Original	2022-01-10	BA.1.1	Asia	Thailand	Thailand	Surat Thani	non-BMR
EPI_ISL_10890922	hCoV-19/Thailand/NIC_SNI_FRS437/2022	Original	2022-01-11	BA.1.1	Asia	Thailand	Thailand	Surat Thani	non-BMR
EPI_ISL_10890923	hCoV-19/Thailand/NIC_SNI_FRS438/2022	Original	2022-01-12	AY.85	Asia	Thailand	Thailand	Surat Thani	non-BMR
EPI_ISL_10890924	hCoV-19/Thailand/NIC_SNI_FRS480/2022	Original	2022-01-12	BA.1.1	Asia	Thailand	Thailand	Surat Thani	non-BMR
EPI_ISL_10890925	hCoV-19/Thailand/NIC_SNI_FRS482/2022	Original	2022-01-12	BA.1.1	Asia	Thailand	Thailand	Surat Thani	non-BMR
EPI_ISL_10890926	hCoV-19/Thailand/NIC_SNI_FRS483/2022	Original	2022-01-12	BA.1.1	Asia	Thailand	Thailand	Surat Thani	non-BMR
EPI_ISL_10890927	hCoV-19/Thailand/NIC_SNI_FRS484/2022	Original	2022-01-13	BA.1.17.2	Asia	Thailand	Thailand	Surat Thani	non-BMR
EPI_ISL_10890928	hCoV-19/Thailand/NIC_SNI_FRS485/2022	Original	2022-01-14	BA.1	Asia	Thailand	Thailand	Surat Thani	non-BMR
EPI_ISL_10890929	hCoV-19/Thailand/NIC_SNI_FRS486/2022	Original	2022-01-14	BA.1.1	Asia	Thailand	Thailand	Surat Thani	non-BMR
EPI_ISL_10890930	hCoV-19/Thailand/NIC_SNI_FRS487/2022	Original	2022-01-14	BA.1.1	Asia	Thailand	Thailand	Surat Thani	non-BMR
EPI_ISL_10890931	hCoV-19/Thailand/NIC_SNI_FRS488/2022	Original	2022-01-14	BA.1.1	Asia	Thailand	Thailand	Surat Thani	non-BMR
EPI_ISL_10890932	hCoV-19/Thailand/NIC_SNI_FRS489/2022	Original	2022-01-14	BA.1.1	Asia	Thailand	Thailand	Surat Thani	non-BMR
EPI_ISL_10890933	hCoV-19/Thailand/NIC_SNI_FRS490/2022	Original	2022-01-17	BA.1.17	Asia	Thailand	Thailand	Surat Thani	non-BMR
EPI_ISL_10890934	hCoV-19/Thailand/NIC_SNI_FRS492/2022	Original	2022-01-18	AY.85	Asia	Thailand	Thailand	Surat Thani	non-BMR
EPI_ISL_10890935	hCoV-19/Thailand/NIC_SNI_FRS493/2022	Original	2022-01-18	BA.1.17	Asia	Thailand	Thailand	Surat Thani	non-BMR
EPI_ISL_10890936	hCoV-19/Thailand/NIC_SNI_FRS539/2022	Original	2022-01-19	BA.1.1	Asia	Thailand	Thailand	Surat Thani	non-BMR
EPI_ISL_10890937	hCoV-19/Thailand/NIC_SNI_FRS540/2022	Original	2022-01-19	BA.1.17	Asia	Thailand	Thailand	Surat Thani	non-BMR
EPI_ISL_10890939	hCoV-19/Thailand/NIC_SNI_FRS542/2022	Original	2022-01-20	BA.1	Asia	Thailand	Thailand	Surat Thani	non-BMR
EPI_ISL_10890941	hCoV-19/Thailand/NIC_SNI_FRS544/2022	Original	2022-01-20	BA.1.17	Asia	Thailand	Thailand	Surat Thani	non-BMR
EPI_ISL_10890942	hCoV-19/Thailand/NIC_SNI_FRS545/2022	Original	2022-01-21	BA.1.1	Asia	Thailand	Thailand	Surat Thani	non-BMR
EPI_ISL_10890946	hCoV-19/Thailand/NIC_SNI_FRS551/2022	Original	2022-01-25	BA.1.1	Asia	Thailand	Thailand	Surat Thani	non-BMR
EPI_ISL_10890947	hCoV-19/Thailand/NIC_SNI_FRS552/2022	Original	2022-01-25	BA.1.17	Asia	Thailand	Thailand	Surat Thani	non-BMR
EPI_ISL_10890948	hCoV-19/Thailand/NIC_SNI_FRS553/2022	Original	2022-01-25	BA.1.17	Asia	Thailand	Thailand	Surat Thani	non-BMR
[truncated: 33,243 more rows]
